# Supplementary material for: High-Throughput Sequencing of MicroRNA Transcriptome and Expression Assay in the Sturgeon, Acipenser schrenckii
Source: PLoS One. 2014 Dec 15;9(12):e115251. doi: 10.1371/journal.pone.0115251 (PMC4266654; doi:10.1371/journal.pone.0115251)
Supplement: S2 Table — Details of mature miRNAs and hairpins screening by Illumina. (A) 55 conserved mature miRNAs; (B) 75 conserved miRNA hairpins; (C) 48 mature novel miRNAs specific to A. schrenckii; (D) 51 noval miRNA hairpins. (XLSX) [file pone.0115251.s005.xlsx]

## Sheet: A
(A) 55 conserved mature miRNAs;
ASY_id	homologous_id	Sequence	Read counts	hairpin.id
ASY-miR-21	dre-miR-21	UAGCUUAUCAGACUGGUGUUGGC	251614	dre-mir-21-1
ASY-miR-133a-3p-1	dre-miR-133a-3p	UUUGGUCCCCUUCAACCAGCUG	55575	dre-mir-133a-1
ASY-miR-133a-3p	ccr-miR-133a-3p	UUGGUCCCCUUCAACCAGCUGU	55571	ccr-mir-133a
ASY-miR-9-5p-1	dre-miR-9-5p	UCUUUGGUUAUCUAGCUGUAUGA	53714	dre-mir-9-1
ASY-miR-9-3p	ccr-miR-9-3p	UCUUUGGUUAUCUAGCUGUAUG	53714	ccr-mir-9
ASY-let-7a	dre-let-7a	UGAGGUAGUAGGUUGUAUAGUU	51494	dre-let-7a-1
ASY-miR-181b-1	dre-miR-181b	AACAUUCAUUGCUGUCGGUGGG	23528	dre-mir-181b-1
ASY-miR-181b	ccr-miR-181b	AACAUUCAUUGCUGUCGGUGG	23512	ccr-mir-181b
ASY-let-7e	dre-let-7e	UGAGGUAGUAGAUUGAAUAGUU	18018	dre-let-7e
ASY-miR-142a-5p	dre-miR-142a-5p	CAUAAAGUAGAAAGCACUACU	13242	dre-mir-142a
ASY-miR-126a-3p	dre-miR-126a-3p	UCGUACCGUGAGUAAUAAUGC	10735	dre-mir-126a
ASY-miR-126-3p	ccr-miR-126-3p	CUCGUACCGUGAGUAAUAAUGC	10735	ccr-mir-126
ASY-miR-499	dre-miR-499	UUAAGACUUGCAGUGAUGUUUA	10246	dre-mir-499
ASY-miR-101a	dre-miR-101a	UACAGUACUGUGAUAACUGAAG	7693	dre-mir-101a
ASY-miR-128-1	dre-miR-128	UCACAGUGAACCGGUCUCUUUU	7487	dre-mir-128-1
ASY-miR-128	ccr-miR-128	UCACAGUGAACCGGUCUCUUU	7487	ccr-mir-128
ASY-miR-199-3p-1	dre-miR-199-3p	UACAGUAGUCUGCACAUUGGUU	6583	dre-mir-199-1
ASY-miR-199-3p	ccr-miR-199-3p	ACAGUAGUCUGCACAUUGGUU	6576	ccr-mir-199
ASY-miR-148	dre-miR-148	UCAGUGCAUUACAGAACUUUGU	5740	dre-mir-148
ASY-miR-2184	dre-miR-2184	AACAGUAAGAGUUUAUGUGCU	5497	dre-mir-2184
ASY-miR-199-5p	dre-miR-199-5p	CCCAGUGUUCAGACUACCUGUUC	3907	dre-mir-199-1
ASY-miR-133b-3p	dre-miR-133b-3p	UUUGGUCCCCUUCAACCAGCUA	3861	dre-mir-133b
ASY-miR-203a	dre-miR-203a	GUGAAAUGUUUAGGACCACUUG	3808	dre-mir-203a
ASY-mir-144-5p	pol-miR-144-5p	ggauaucaucuuauacuguaagu	3770	novel-5
ASY-miR-455a	dre-miR-455a	UAUGUGCCCUUGGACUACAUCG	3459	dre-mir-455a
ASY-miR-142a-3p	dre-miR-142a-3p	UGUAGUGUUUCCUACUUUAUGGA	2885	dre-mir-142a
ASY-miR-142-3p	ccr-miR-142-3p	GUAGUGUUUCCUACUUUAUGG	2885	ccr-mir-142-1
ASY-miR-223	dre-miR-223	UGUCAGUUUGUCAAAUACCCC	2740	dre-mir-223
ASY-let-7b	dre-let-7b	UGAGGUAGUAGGUUGUGUGGUU	2406	dre-let-7b
ASY-miR-22b	dre-miR-22b	AAGCUGCCAGUUGAAGAGCUGU	1964	dre-mir-22b
ASY-miR-133a-5p-1	dre-miR-133a-5p	AGCUGGUAAAAUGGAACCAAAU	1840	dre-mir-133a-1
ASY-miR-133a-5p	ccr-miR-133a-5p	AGCUGGUAAAAUGGAACCAAA	1839	ccr-mir-133a
ASY-miR-129-5p	dre-miR-129-5p	CUUUUUGCGGUCUGGGCUUGCU	990	dre-mir-129-1
ASY-miR-129	ccr-miR-129	CUUUUUGCGGUCUGGGCUUGC	990	ccr-mir-129
ASY-miR-34a	dre-miR-34a	UGGCAGUGUCUUAGCUGGUUGU	721	dre-mir-34a
ASY-miR-451	dre-miR-451	AAACCGUUACCAUUACUGAGUU	421	dre-mir-451
ASY-miR-9-3p-1	dre-miR-9-3p	UAAAGCUAGAUAACCGAAAGU	374	dre-mir-9-1
ASY-miR-9-5p	ccr-miR-9-5p	UAAAGCUAGAUAACCGAAAGUA	374	ccr-mir-9
ASY-miR-29b-1	dre-miR-29b	UAGCACCAUUUGAAAUCAGUGU	347	dre-mir-29b-1
ASY-miR-29b	ccr-miR-29b	UAGCACCAUUUGAAAUCAGUGUU	347	ccr-mir-29b
ASY-miR-7a-1	dre-miR-7a	UGGAAGACUAGUGAUUUUGUUGU	341	dre-mir-7a-1
ASY-miR-7a	ccr-miR-7a	UGGAAGACUAGUGAUUUUGUUGUU	341	ccr-mir-7a
ASY-miR-144	ccr-miR-144	CUACAGUAUAGAUGAUGUACU	325	ccr-mir-144
ASY-miR-144-1	dre-miR-144	UACAGUAUAGAUGAUGUACU	324	dre-mir-144
ASY-miR-455b	dre-miR-455b	GUAUGUGCCCUUGGACUACAUU	224	dre-mir-455b
ASY-miR-137-1	dre-miR-137	UUAUUGCUUAAGAAUACGCGUA	203	dre-mir-137-1
ASY-miR-137	ccr-miR-137	UUAUUGCUUAAGAAUACGCGUAG	203	ccr-mir-137
ASY-miR-181c	dre-miR-181c	CACAUUCAUUGCUGUCGGUGGG	83	dre-mir-181c
ASY-miR-133-5p	pol-miR-133-5p	gcuggucaaacggaaccaaguc	73	novel-51
ASY-let-7c	dre-let-7c	UGAGGUAGUAGGUUGUAUGGUU	45	dre-let-7c-1
ASY-miR-219	dre-miR-219	UGAUUGUCCAAACGCAAUUCUU	24	dre-mir-219-1
ASY-miR-338	dre-miR-338	UCCAGCAUCAGUGAUUUUGUUG	13	dre-mir-338-1
ASY-miR-1306	dre-miR-1306	ccaccuccccugcaaacgucc	9	novel-37
ASY-miR-20b	dre-miR-20b	CAAAGUGCUCACAGUGCAGGUAG	5	dre-mir-20b
ASY-miR-30c	dre-miR-30c	UGUAAACAUCCUACACUCUCAG	2	dre-mir-30c

## Sheet: B
(B) 75 conserved miRNA hairpins
homologous_hairpin_id	hairpin.seq
dre-mir-9-7	GGGUUAGUUUUUCUCUUUGGUUAUCUAGCUGUAUGAGUUAUGAAAUAUCAUAAAGCUAGAGAACCGAAAGUAGAAACUAUACCU
dre-mir-9-6	GGAGGUAGUUGCUAUCUUUGGUUAUCUAGCUGUAUGAGUGUUUAUCUGCCUUCAUAAAGCUAGAUAACCGAAAGUAGAAAUGUCCUCC
dre-mir-9-5	GGAAGCGAGUUGUUAUCUUUGGUUAUCUAGCUGUAUGAGUAUUUUGCACUUCAUAAAGCUAGAUAACCGAAAGUAAAAACUGCCUCC
dre-mir-9-4	UGGGUUAGUUUUUCUCUUUGGUUAUCUAGCUGUAUGAGUUUAUGUGAUAUCAUAAAGCUAGAGAACCGAAUGUAUAAACUAAUUCCA
dre-mir-9-3	UCAGGGGGUUGGUUUCUCUCUUUGGUUAUCUAGCUGUAUGAGUUAUAACACUGUCAUAAAGCUAGAUAACCGAAAGUAGAAAUAAUUCCCAAAAUCUUUGG
dre-mir-9-2	GCUCUCCUCUGGUGACUUUUGCACUUGGAGGCGUGUUGUUAUCUUUGGUUAUCUAGCUGUAUGAGUGUGCUGGCCGUCAUAAAGCUAGAUAACCGAAAGUAAGAGCCGCUUCUAUCAGCAACGUAUGGAGCAUUGC
dre-mir-9-1	GGGGUUGGCUGUUAUCUUUGGUUAUCUAGCUGUAUGAGUGUUAUUCAUUCUUCAUAAAGCUAGAUAACCGAAAGUAACAAGAAUCCC
dre-mir-7a-3	UGUGUGUGUGUUCUGCCCUCUGCGGAGUGGAAGACUAGUGAUUUUGUUGUGAAAAUGAACAAAAACCAACAACAAACCGCAGUCGUCCUCUCAGCACGGGGCCCACACCUGCAGAGCACA
dre-mir-7a-2	UUUUGGGCAUUAUGGAAGACUAGUGAUUUUGUUGUUGUGACGUCAUCAGUACUGACAACAAGUCACAGUCUGCCUCAGUGACCAGAAUCCACUCGUC
dre-mir-7a-1	UGUGGAAGACUAGUGAUUUUGUUGUUGUUUCUUCUGCUUUCUGACAACAAGUCACAGUCUACCUCAGCGAGCGGGCCCU
dre-mir-499	ACUGAGAGGGAGGCAGUUAAGACUUGCAGUGAUGUUUAGAGAAAUGUCACAUGAACAUCACUUUAAGUCUGUGCUGGCUCCUGUUCUGAGU
dre-mir-455b	AUCGUUGUUCCCUGAAGUGAGGGUAUGUGCCCUUGGACUACAUUGUGGAGGCCAGCACCAUGCAGUCCAUGGGCAUAUACACUUACUUCAUGGCCUACAUCAACA
dre-mir-455a	UCCCUGGUGUGAGGGUAUGUGCCCUUGGACUACAUCGUGGAAGCCAGCACCAUGCAGUCCAUGGGCAUAUACACUUGCCUCAAGGCCUAGAUCUUC
dre-mir-451	AGAGGCGGCGAAACCGUUACCAUUACUGAGUUUAGUAAUGGUAAGGGUUCUGCUGCCUUU
dre-mir-34a	CUGCUGUGAGUGGUUCUCUGGCAGUGUCUUAGCUGGUUGUUGUGUGGAGUGAGAACGAAGCAAUCAGCAAGUAUACUGCCGCAGAAACUCGUCACCUU
dre-mir-338-2	GUGUGUGUGUGUGUUUCUGGUGCCUGCUGAGAACAAUAUCCUGAUGCUGAAUGAGUGUGUUGAAGGAAACUCCAGCAUCAGUGAUUUUGUUGCCAGAGGAGCACUUUGGGCAUCCUGUGUAUAU
dre-mir-338-1	GGUUUCUCCCUGCAACAAUCUCCUGAUGCUGCCUGAGUGUUUUUCUUCCACUCCAGCAUCAGUGAUUUUGUUGCCGGAGGUCACC
dre-mir-30c	CUUCAGGGAGUGUAAACAUCCUACACUCUCAGCUGGAGCGCAGCCGAGGCCGGGAGUGGGAUGUUUGCGCUCUCUGGCU
dre-mir-29b-2	UCUUCCUCCAGAUGCUGGUUUCACAUGGUGGUUUAGAUGUGUUCUACCAAAGUCUAGCACCAUUUGAAAUCAGUGUUCUUGGGGAGGG
dre-mir-29b-1	CUGCUCCUGGAAGCUGAAUUCAGAUGGUGCCAUAGAGUAUUUUAUGGCAUCUAGCACCAUUUGAAAUCAGUGUUCCUGGGCCG
dre-mir-22b	GUUACUUCACAGUCGUUCUUCACUGGCUAGCUUUAUGUGGCAGCACCUUAAAGCUGCCAGUUGAAGAGCUGUUGUGGGUAAC
dre-mir-223	CUCUCCUCCUGAUCUAGACUCUUCUCUUAGAGUAUUUGACAGACUGUGGUUGACACUCGAUCUAAAGGGGUGUCAGUUUGUCAAAUACCCCAAGAGAGG
dre-mir-219-3	CUUCUCUUUUAAGUUCAUCUGUCUGGUUUGAUACUGACGGUCAGGUGCUGAUUGUCCAAACGCAAUUCUUGUGCUUGUGUGAAACAGGAGUUGUGGAUGGACAUCACGCUCCUGUCUGGUCCUCACAUCUACAGGAUGGGCCAAGUAAAG
dre-mir-219-2	UGAUUGUCCAAACGCAAUUCUUGUGAAAUGUCGAGCGAUCAGUCGAGAAUUGUGCCUGGACAUCUGUUGCUGGAGGCUCC
dre-mir-219-1	AGGGUCCCAGAGAUUGAUUGUCCAAACGCAAUUCUUGUAACAUAUAAUAUAAAUCCAAGAAUUGUGCCUGGACAUCUGUUGCUGGAGAUUC
dre-mir-2184	CUGAAUGAUGCCCUAAGCCCUAAACAGUAAGAGUUUAUGUGCUGAGGUUAAAAAUUCAGCACAUUGUCUCUUACUUGUAGGGAAAAGGGUUUCUAUCGGCCUGUCACAUU
dre-mir-21-2	AGACAGACAGUAAAAGUGUCCCUUUCUGUCAUGUAGCUUAUCAGACUGGUGUUGGCUUUGAGUUUUUGGCAACAGCAGUCUAAUAGGCUGUCUGACAUUUUGGGCUUAUUCGACGUACGGUUUGUUU
dre-mir-21-1	UUAUGUGUCUUUAUUGGCGUGGAUAUAAGUCUUUCCCAGUGUGUCAGAUAGCUUAUCAGACUGGUGUUGGCUGUUACAUUCGCCCGGCGACAACAGUCUGUAGGCUGUCUGACAUUUUGGGCAUUUUCUUCUCCGAUUAAAAAUAUGA
dre-mir-20b	GAGUUUGUCCUGGCAGUUCCAAAGUGCUCACAGUGCAGGUAGUGCCAGUGGAUCUACUGCAAUGUCUGCACUUCAAGUAUUGCCGGACGCCUUC
dre-mir-203a	GUGUUUGGGUCUCUUCUGGUCCCUCUGGUGCAGUGGUUCUUAACAGUUCAACAGUUCUAUCUCAAAAUUGUGAAAUGUUUAGGACCACUUGACCAG
dre-mir-199-3	CCUCCCCCUCGCCUGCCCAGUGUUCAGACUACCUGUUCAUCAUGCUGCAGCUGAACAGUAGUCCGCACAUUGGUUAGGCUGGGCUGGGACACACACAC
dre-mir-199-2	GGAGUUUUUGUGGACGCCCGUCCCGCCUGCCCAGUGUUCAGACUACCUGUUCAGGAAUUAGUGUUUGUACAGUAGUCUGCACAUUGGUUAGGCUGG
dre-mir-199-1	UCCUGCUCCGUCAUCCCAGUGUUCAGACUACCUGUUCAGGAUCAUACUGGUGUACAGUAGUCUGCACAUUGGUUAGACUGUGCAUGG
dre-mir-181c	GGGUCCUGAUUCACAUUCAUUGCUGUCGGUGGGUUUUAUCUCUUCGACUCGCCGGACAAUGAAUGAGAACUACGGCUC
dre-mir-181b-2	CUAAUGACUGCAAUAAACAUUCAUUGCUGUCGGUGGGUUUCUAAUAGACACAACUCACUGAUCAAUGAAUGCAAACUGCGGUGCAA
dre-mir-181b-1	CAUGUACGCACCUUCAGUUCUUCAAAGGUCAUAAUCAACAUUCAUUGCUGUCGGUGGGUUUAGUCUUGUAACAGCUCUCUGAACAAUGAAUGUAACUGUGGCCCAGAUU
dre-mir-148	CUUUCCAAGUAAAGUUCUGUGAUACACUCCGACUCUGAAUGUUUGCAGUCAGUGCAUUACAGAACUUUGUUUUGGGAGU
dre-mir-144	GCUCUCUAGACAGGAUAUCAUCGUAUACUGUAAGUUCAUUAUUGAGACACUACAGUAUAGAUGAUGUACUAUCCAGGGGGUCAACGAGC
dre-mir-142b	ACAGUGCAGUCACUCAUAAAGUAGACAGCACUACUAAACUUCUCUACACAGUGUAGUGUUUCCUACUUUAUGGAUGAGUGUACUGU
dre-mir-142a	CGUACAGUGCAGUCAUCCAUAAAGUAGAAAGCACUACUAAACCCCUCGCCACAGUGUAGUGUUUCCUACUUUAUGGAUGAGUGUACUGUUG
dre-mir-137-3	GUUCUGUUGUUUCCCUCUAUAAAGGACUCUCUUCGGUGACGGGUAUUCUUGGGUGGAUAAUACGGCUCUCGUUGUUAUUGCUUAAGAAUACGCGUAGUCGAGGAGAGUCAUGUCGGCGGCGAGAGAGC
dre-mir-137-2	GUUCUGUUGUUUCCCUCUAUAAAGGACUCUCUUCGGUGACGGGUAUUCUUGGGUGGAUAAUACGGCUCUCGUUGUUAUUGCUUAAGAAUACGCGUAGUCGAGGAGAGUCAUGUCGGCGGCGAGAGAGC
dre-mir-137-1	GGCUCUCUUCGGUGACGGGUAUUCUUGGGUGGAUAAUACGGCUCUCGUUGUUAUUGCUUAAGAAUACGCGUAGUUGAGGAGAGUC
dre-mir-133b	CACGCCUUGCUGUGGCUGGUCAAAUGGAACCAAGUCAGGUGUUUCUGCGAGGUUUGGUCCCCUUCAACCAGCUACUGCGUCGUG
dre-mir-133a-2	AAUGCUUUGCUAAAGCUGGUAAAAUGGAACCAAAUCAACUGUUUUAUGGAUUUGGUCCCCUUCAACCAGCUGUAGCUGUGCAUU
dre-mir-133a-1	CAUCAAACCACAAUGCUUUGCUAAAGCUGGUAAAAUGGAACCAAAUCACCUCUUCAAUGGAUUUGGUCCCCUUCAACCAGCUGUAGCUAUGCUUUGAUG
dre-mir-129-2	GUCUUUCACGAAUCUUUUUGCGGUCUGGGCUUGCUGUUCUCAACUAUCAAUGGGAAGCCCUUACCCCAAAAAGCAUUUGCGGAGGGC
dre-mir-129-1	GUCCUUUUCAGGUCUUUUUGCGGUCUGGGCUUGCUGUUCCUUGAACCAGUAGCCAGGAAGCCCUUACCCCAAAAAGUAUCUGCAGAGGAC
dre-mir-128-2	UCUGCUCAUGGGUCUGUCAGUAGUAGGACAGGGGGCCGUUUCUACUGUCAGAGAUGCUGCCACUCGUCUCACAGUGAACCGGUCUCUUUUCCUGCUAUUCACUUCUGCAAUAAUAUGAGCAGA
dre-mir-128-1	UGGAGGAGGAGUGCUGGGAGACGGGGCCGUGGCACUGUAUGAGAUUCAUGUAGGCUUUCUCACAGUGAACCGGUCUCUUUUUCCAGCCCUCACUGACA
dre-mir-126a	GAGCCAUUUUAACUGCUUCACAGUCCAUUAUUACUUUUGGUACGCGCUAGGCCAGACUCAAACUCGUACCGUGAGUAAUAAUGCACUGUGGCAGUGGGUUU
dre-mir-101a	GGCUGCCCUGGUUCAGUUAUCACAGUGCUGAUGCUGUCCAUCUUAAAGGUACAGUACUGUGAUAACUGAAGGAUGGCUGCC
dre-let-7e	GCUGUUCUUGGGGCUGAGGUAGUAGAUUGAAUAGUUGUGGAGCCCUGCGCUCUCUCUCUGAGAUAACUAUACAAUCUACUGUCUUUCCUAAGGCGACAGC
dre-let-7c-2	GUGUGCAUCCAGGCUGAGGUAGUAGGUUGUAUGGUUUCGAAUGACACCAUGGGAGUUAACUGUACAACCUUCUAGCUUUCCUUGGAGUACAC
dre-let-7c-1	CUGAGAGUGUGUGCAUCCAGGCUGAGGUAGUAGGUUGUAUGGUUUAGAAUUUUGCCCUGGGAGUUAACUGUACAACCUUCUAGCUUUCCUUGGAGCUCACAAGCCAG
dre-let-7b	UCGGACAGGGUGAGGUAGUAGGUUGUGUGGUUUCAGGGUUGUGUUUUUGCCCCAUCAGGAGUUAACUAUACAACCUACUGCCUUCCCUGAAGGG
dre-let-7a-6	CACAGUGAACCUGUGUGUUUCUUCAAGGUGAGGUAGUAGGUUGUAUAGUUUGUGGGAAGGAUCACAUCCUAUUCAGGUGAUAACUAUACAGUCUAUUGCCUUCCCUGAGAGACACAAUGACCACGAGUG
dre-let-7a-5	GUACGUGUUUUUGGUGUCUGGACAAGGUGAGGUAGUAGGUUGUAUAGUUUGGUGGGAGGGAUCAAACCCUGUUCAGCUGAUAACUAUACAGUCUAUUGCCUUCCUUGUGUCACCUAAGGUCUGC
dre-let-7a-4	GCGAUGUCUCGGGAUGAGGUAGUAGGUUGUAUAGUUUAGAGUUACAACACGGGAGAUAACUGUACAGCCUCCUAGCUUUCCUCGAGCAGACGC
dre-let-7a-3	GAGACUGUCGUUUGGGGUGAGGUAGUAGGUUGUAUAGUUUGAGGGUUUAACCCUUGCUGUCAGAUAACUAUACAACUUACUGUCUUUCCCGAAGUGGCCGUAGUGUC
dre-let-7a-2	GCCCCCAGGCUGAGGUAGUAGGUUGUAUAGUUUAGAAUAACAUCACUGGAGAUAACUGUACAACCUCCUAGCUUUCCCUGAGAU
dre-let-7a-1	GACGGUGGGAUGAGGUAGUAGGUUGUAUAGUUUUAGGGUCACACCCACACUGGGAGAUAACUAUACAACCUACUGUCUUUCUCAAAGUC
ccr-mir-9	GGAGGGGUUGGCUGUUAUCUUUGGUUAUCUAGCUGUAUGAGUGUUAUUCAUUCUUCAUAAAGCUAGAUAACCGAAAGUAACAAGAAUCCC
ccr-mir-7a	AUUUUGGGCACCAUGGAAGACUAGUGAUUUUGUUGUUGUGAAGUCACCGGUGCUGACAACAAGUCACAGUCUGCCUCAGUGACCAGAAU
ccr-mir-29b	GCAAUCCUGGACGCUUCCUCCGGAUGCUGGUUUCACAUGGUGGUUUAGAUGUGUUCUACGAUAGUGUUCUACCAGUGUUCUAGCACCAUUUGAAAUCAGUGUUCCUGGGGUAAGGGAAUUGC
ccr-mir-199	CGUCAUCCCAGUGUUCAGACUACCUGUUCAGGAUCAUACUGGUGUACAGUAGUCUGCACAUUGGUUAGAC
ccr-mir-181b	AAUGACUGCAAUAAACAUUCAUUGCUGUCGGUGGGUUUUAAAUUGACACAACUCACUGAUCAAUGAAUGCAAACUGCGGUGCA
ccr-mir-144	CGGUCUUGUCCUCUAGACAGGAUAUCAUCGUAUACUGUAAGUUCAUUAUUGAGACACUACAGUAUAGAUGAUGUACUAUCCAGGGGGUCAAUACACC
ccr-mir-142-2	GAAGAGAAGAGGCGGGAACAUCAGUGCAGUCACUCAUAAAGUAGACAGCACUACUAAAGGUCUCUACACAGUGUAGUGUUUCCUACUUUAUGGAUGA
ccr-mir-142-1	GCGGGAACAUCAGUGCAGUCACUCAUAAAGUAGACAGCACUACUAAAGGUCUCUACACAGUGUAGUGUUUCCUACUUUAUGGAUGAGUGUACUGUUUGCUGC
ccr-mir-137	UAAAAGACUCUCUUCGGUGACGGGUAUUCUUGGGUGGAUAAUACGGCUCUCGUUGUUAUUGCUUAAGAAUACGCGUAGUCGAGGAGAGUC
ccr-mir-133a	CACAAUGCUUUGCUAAAGCUGGUAAAAUGGAACCAAAUCACCUCUUCAAUGGAUUUGGUCCCCUUCAACCAGCUGUAGCUAUGCUUUGAUG
ccr-mir-129	UCCCUGUCUUGUCCUUUUCAGGUCUUUUUGCGGUCUGGGCUUGCUGUUCCUUGAACCAGUAGCCAGGAAGCCCUUACCCCAAAAAGUAUCUGCAGAGGACCAAAACA
ccr-mir-128	GGAGCGGCUGGAUUCGGGGCCGAGGCACUGUCUGAGACGCCCUACGAUUCUCACAGUGAACCGGUCUCUUUUCCAGCCCCUCACU
ccr-mir-126	UUAUCUGCUUCACAGUCCAUUAUUACUUUUGGUACGCGCUAGGCCAGACUCAAACUCGUACCGUGAGUAAUAAUGCACUGUGGCAG

## Sheet: C
(C) 48 mature novel miRNAs specific to A. schrenckii
ASY_id	Sequence	Read counts
ASY-novel-46	uguaaacauccucgacugga	39788
ASY-novel-1	cauuauuacuguugguacgcg	5950
ASY-novel-4	agagguaguugguuguauaguu	4720
ASY-novel-6	ugauagaacuccgugccacaggc	2246
ASY-novel-9	acggaaucauuucugcacagacu	756
ASY-novel-8	caucgggaagcucgugucagcc	655
ASY-novel-11	agagguagcagguugcauaguu	414
ASY-novel-12	agugguucuaaacaguucaaca	338
ASY-novel-52	agaauuguggcuggacaucugu	294
ASY-novel-57	uaaaguucuguaauacacuuaga	284
ASY-novel-47	cuauacagacuauugccuuccu	154
ASY-novel-13	uuaagacuugcagugauguuuac	149
ASY-novel-60	agguggggaguuugacug	128
ASY-novel-17	cguaggagacacagcgacugga	123
ASY-novel-39	ucaguuaucucagugcugaugcu	121
ASY-novel-19	cauugcaaucagcugugcugu	102
ASY-novel-22	aagcaaugcugggcuguaucuga	101
ASY-novel-31	uuggguuuguguggaucgcugu	90
ASY-novel-38	aacuggucagauucugcacaga	85
ASY-novel-43	ggauuccuggcaauacuguucu	84
ASY-novel-21	gauaugugaggucggaccuguc	78
ASY-novel-66	uugacaccucugacuuguuca	76
ASY-novel-53	auuccacguccucugccaccca	57
ASY-novel-48	uugcaugcauguaucucuuuga	54
ASY-novel-23	auaagacaaacaaaagguuugu	45
ASY-novel-24	agcugcaaccgcuuaccuaga	36
ASY-novel-27	uuugcagaaucugaccaauuu	21
ASY-novel-74	auuaacuacauuagaaccugcu	21
ASY-novel-42	uccucacagggcugcucucug	20
ASY-novel-26	acacacgcuauguuucugcccg	19
ASY-novel-49	cagcacuaaucuuggacuacu	19
ASY-novel-30	caacaaaucacagucugccaua	17
ASY-novel-72	uugcuguacaacugugcuguuu	17
ASY-novel-25	agccugacauuucuguguugg	15
ASY-novel-44	ucugguggcuucacugugggcu	15
ASY-novel-41	gagagugagcucaaguaucgccu	12
ASY-novel-32	agggcaucuucuuucuaaggu	8
ASY-novel-50	aucuguagaugugucugacuagcu	8
ASY-novel-75	ucacaccaccaaccgcagcgagc	7
ASY-novel-34	accugcauuagcuguuuaugg	6
ASY-novel-33	cuggugaucagccgcaaccccc	5
ASY-novel-58	ggaugaugggagcuguaguucu	5
ASY-novel-73	uagccuugauuaaagaugagcc	5
ASY-novel-35	aagacacaaguacugggucagc	4
ASY-novel-36	augcgaacagaacuacaaauc	4
ASY-novel-63	cugguuucaggugguggcuuaga	4
ASY-novel-59	caauuagcacuagucuuggacu	2
ASY-novel-61	aucacuaaucuuggacuaccu	2

## Sheet: D
(D) 51 noval miRNA hairpins
ASY_hairpin_id	hairpin.seq
novel_1	cauuauuacuguugguacgcgcuaugccuccuucaaacucguaccgugaguaauaaugcau
novel_11	agagguagcagguugcauaguuguagggcagggauuuugccccagaggagauaacuauacaagcugcugccuuucu
novel_12	agugguucuaaacaguucaacaguucuuuagcuuaauugugaaauguuuaggaccacuugau
novel_13	uuaagacuugcagugauguuuacaucauuuaaugcaugaacaucacuuuaagucugugcua
novel_17	cguaggagacacagcgacuggaaaguuuuugaggcuaaaggaauaagcaaucgcugugucucccgcgagu
novel_19	cauugcaaucagcugugcuguucucguugauuggcugacguggggcagcgugcugauugcaggggu
novel_21	gggguccggccucacauguccuguaauguucaaggagggauaugugaggucggaccuguc
novel_22	gaucaccuuugguuuugcuuuuguaucuuuuuuuaccaaaaagcaaugcugggcuguaucuga
novel_23	aagcuuuuuguuugcguuauguuugaauuacaauauaagacaaacaaaagguuugu
novel_24	acagguaaacgaggggcagcugcaagcaauaaggcagcugcaaccgcuuaccuaga
novel_25	agccugacauuucuguguuggcgucagauucucugcaaucuguaccgacccuguuuucgccaacacagaaagaucaggucc
novel_26	acacacgcuauguuucugcccgugcugucaacuaaacuggcauaaaugcagcgugcuguu
novel_27	uuugcagaaucugaccaauuuagccagugaucuucuagaauuauauccguaaaugcagccauuggcuggauuggucagauucugcacaga
novel_30	uggaagacuagugauuuuguuguuuuuagcuagaugaauugacaacaaaucacagucugccaua
novel_31	uuggguuuguguggaucgcuguucucugcagagugaaaagcagcgaucaacacaaacccaagc
novel_32	cuuagaaagcucaugccguauuggugucuguuuuguagggcaucuucuuucuaaggu
novel_33	cggugccccugaucacagaggcuggagauaagcuugagcuggugaucagccgcaaccccc
novel_34	accugcauuagcuguuuaugguguuauauuucugaauucacauaaacggugcaugcaaaacg
novel_35	ugaccuggaauguacuugugucgcugcgugaaagugagcaagacacaaguacugggucagc
novel_36	uuuguaguuuucugagacgucgagcgcacuacaagcgaugcgaacagaacuacaaauc
novel_37	ccaccuccccugcaaacguccagugacgcagagguaauggacguuggcuccgguggugau
novel_38	ucugugcggaaucugaccaguuuauccaaugaucuucuaugaacuggucagauucugcacaga
novel_39	ucaguuaucucagugcugaugcuguccaucuuaaaaguacaguacugugauaacug
novel_4	agagguaguugguuguauaguugagaacgacacccucaggagauaacuguacagccuucuagcuuucc
novel_41	gagagugagcucaaguaucgccugcagaacaaguaccaggaugucuugcacucgcucuacc
novel_42	gaaagcaccccugcagcaggagguccagcucagguuccuccucacagggcugcucucug
novel_43	guccaguuuuccccggaaucccuugggaacucacauggggauuccuggcaauacuguucu
novel_44	ggcaguguugucauucagaccuacguuaguccuccaaugagacaggucugguggcuucacugugggcu
novel_46	uguaaacauccucgacuggaagcugugauguagaagagagggcuuucagucggaugcuugcagc
novel_47	gugagguaguagguuguauaguuuggugggagggauaguaucccauucaggugauaacuauacagacuauugccuuccu
novel_48	agaaagaugcaccuaugcaagcucaggcuacaggauugcaugcauguaucucuuuga
novel_49	cagcacuaaucuuggacuacucaaugauaacuuaggugggguaguucaagaauagagcaaac
novel_5	ggauaucaucuuauacuguaaguuugcuaaaucgacacuacaguauagaugauguacuac
novel_50	aucuguagaugugucugacuagcucuuaagaagcugugagcacuucucagaagg
novel_51	gcuggucaaacggaaccaagucaggcguuucagugagguuugguccccuucaaccagcua
novel_52	ugauuguccaaacgcaauucuugugcauuuuuuaaagauaauccaagaauuguggcuggacaucugu
novel_53	auuccacguccucugccacccaaagagcucuggguugguagagcuuguggaccac
novel_57	uaaaguucuguaauacacuuagauucuaauuguuugcagucagugcauuacagaacuuuguu
novel_58	cuacaucucccagcaugccucuggugagggaugaugggagcuguaguucu
novel_59	caauuagcacuagucuuggacuauuccauguaauccaagauuagagcuaaucaag
novel_6	cagaguaacacggcagguuuuucgcuaacaccacgagggcuccggucccaugagugggguuugauagaacuccgugccacaggc
novel_60	gauuuucuauuacagagcugagguggggaguuugacug
novel_61	aucacuaaucuuggacuaccuuaccuagaauaacauuagguaguccaagacaggguugac
novel_63	cugguuucaggugguggcuuagaguucuucauguguuuaaucuagcaccauuugaaaucagug
novel_66	uaugcaagccaaggugcugauguuuccgaccacauugacaccucugacuuguuca
novel_72	uugcuguacaacugugcuguuugaguuuccuuccacaagcgcacagcaaccacagcacug
novel_73	uguaauguuuaguuuggcuguucugcuuuagccuugauuaaagaugagcc
novel_74	cagguccuaaauuaguuaauugccucuuagcagcuucaauuaacuacauuagaaccugcu
novel_75	ugcuggugcugguggugcuggugcuggcauggguguccacucacaccaccaaccgcagcgagc
novel_8	aaugacacgauuucucccgguuagcgugucgagaaagagccaucgggaagcucgugucagcc
novel_9	acggaaucauuucugcacagacuagacucauugaaaaaccagugugcggaaaugcuucugcua
