# Supplementary material for: High-Throughput Sequencing of MicroRNA Transcriptome and Expression Assay in the Sturgeon, Acipenser schrenckii
Source: PLoS One. 2014 Dec 15;9(12):e115251. doi: 10.1371/journal.pone.0115251 (PMC4266654; doi:10.1371/journal.pone.0115251)
Supplement: S3 Table — Summary of 87 miRNAs identified by both Illumina TruSeq sequencing and microarray. RPM, Reads Per Million. (XLS) [file pone.0115251.s006.xls]

## Sheet: identified by both Ill and micr
				Pearson correlation between Illumina and microarray		Illumina	microarray
							Total signal		CJP-G vs CJP-X		CJP-P vs CJP-X		CJP-N vs CJP-X		CJP-J vs CJP-X		CJP-G vs CJP-J		CJP-P vs CJP-J		CJP-N vs CJP-J		CJP-G vs CJP-N		CJP-P vs CJP-N		CJP-G vs CJP-P
Rpter Index	ASY_id	Homologous_id	Target Sequence (5' to 3')	Corb	P value	Log2-transformed counts	Log2-transformed total signal	P value	Log2FC	P value	Log2FC	P value	Log2FC	P value	Log2FC	P value	Log2FC	P value	Log2FC	P value	Log2FC	P value	Log2FC	P value	Log2FC	P value	Log2FC	P value
1	ASY-let-7a	dre-let-7a	UGAGGUAGUAGGUUGUAUAGUU
2	ASY-let-7b	dre-let-7b	UGAGGUAGUAGGUUGUGUGGUU
4	ASY-let-7c	dre-let-7c	UGAGGUAGUAGGUUGUAUGGUU
6	ASY-let-7e	dre-let-7e	UGAGGUAGUAGAUUGAAUAGUU
17	ASY-miR-7a	ccr-miR-7a	UGGAAGACUAGUGAUUUUGUUGUU
18	ASY-miR-7a-1	dre-miR-7a	UGGAAGACUAGUGAUUUUGUUGU
21	ASY-miR-9-3p	ccr-miR-9-3p	UCUUUGGUUAUCUAGCUGUAUG
22	ASY-miR-9-3p	dre-miR-9-3p	UAAAGCUAGAUAACCGAAAGU
23	ASY-miR-9-5p	ccr-miR-9-5p	UAAAGCUAGAUAACCGAAAGUA
24	ASY-miR-9-5p	dre-miR-9-5p	UCUUUGGUUAUCUAGCUGUAUGA
72	ASY-miR-20b	dre-miR-20b	CAAAGUGCUCACAGUGCAGGUAG
73	ASY-miR-21	dre-miR-21	UAGCUUAUCAGACUGGUGUUGGC
75	ASY-miR-22b	dre-miR-22b	AAGCUGCCAGUUGAAGAGCUGU
104	ASY-miR-29b	ccr-miR-29b	UAGCACCAUUUGAAAUCAGUGUU
105	ASY-miR-29b-1	dre-miR-29b	UAGCACCAUUUGAAAUCAGUGU
111	ASY-miR-30c	dre-miR-30c	UGUAAACAUCCUACACUCUCAG
121	ASY-miR-34a	dre-miR-34a	UGGCAGUGUCUUAGCUGGUUGU
138	ASY-miR-101a	dre-miR-101a	UACAGUACUGUGAUAACUGAAG
158	ASY-miR-126-3p	ccr-miR-126-3p	CUCGUACCGUGAGUAAUAAUGC
160	ASY-miR-126a-3p	dre-miR-126a-3p	UCGUACCGUGAGUAAUAAUGC
163	ASY-miR-128	ccr-miR-128	UCACAGUGAACCGGUCUCUUU
164	ASY-miR-128-1	dre-miR-128	UCACAGUGAACCGGUCUCUUUU
166	ASY-miR-129-5p	dre-miR-129-5p	CUUUUUGCGGUCUGGGCUUGCU
167	ASY-miR-129	ccr-miR-129	CUUUUUGCGGUCUGGGCUUGC
178	ASY-miR-133a-3p	ccr-miR-133a-3p	UUGGUCCCCUUCAACCAGCUGU
179	ASY-miR-133a-3p-1	dre-miR-133a-3p	UUUGGUCCCCUUCAACCAGCUG
180	ASY-miR-133a-5p	ccr-miR-133a-5p	AGCUGGUAAAAUGGAACCAAA
181	ASY-miR-133a-5p-1	dre-miR-133a-5p	AGCUGGUAAAAUGGAACCAAAU
183	ASY-miR-133b-3p	dre-miR-133b-3p	UUUGGUCCCCUUCAACCAGCUA
191	ASY-miR-137	ccr-miR-137	UUAUUGCUUAAGAAUACGCGUAG
204	ASY-miR-142-3p	ccr-miR-142-3p	GUAGUGUUUCCUACUUUAUGG
207	ASY-miR-142a-3p	dre-miR-142a-3p	UGUAGUGUUUCCUACUUUAUGGA
208	ASY-miR-142a-5p	dre-miR-142a-5p	CAUAAAGUAGAAAGCACUACU
212	ASY-miR-144	ccr-miR-144	CUACAGUAUAGAUGAUGUACU
213	ASY-miR-144-1	dre-miR-144	UACAGUAUAGAUGAUGUACU
219	ASY-miR-148	dre-miR-148	UCAGUGCAUUACAGAACUUUGU
234	ASY-miR-181b	ccr-miR-181b	AACAUUCAUUGCUGUCGGUGG
235	ASY-miR-181b-1	dre-miR-181b	AACAUUCAUUGCUGUCGGUGGG
237	ASY-miR-181c	dre-miR-181c	CACAUUCAUUGCUGUCGGUGGG
269	ASY-miR-199-3p	ccr-miR-199-3p	ACAGUAGUCUGCACAUUGGUU
270	ASY-miR-199-3p-1	dre-miR-199-3p	UACAGUAGUCUGCACAUUGGUU
271	ASY-miR-199-5p	dre-miR-199-5p	CCCAGUGUUCAGACUACCUGUUC
282	ASY-miR-203a	dre-miR-203a	GUGAAAUGUUUAGGACCACUUG
309	ASY-miR-219	dre-miR-219	UGAUUGUCCAAACGCAAUUCUU
319	ASY-miR-223	dre-miR-223	UGUCAGUUUGUCAAAUACCCC
328	ASY-miR-338	dre-miR-338	UCCAGCAUCAGUGAUUUUGUUG
345	ASY-miR-451	dre-miR-451	AAACCGUUACCAUUACUGAGUU
351	ASY-miR-455a	dre-miR-455a	UAUGUGCCCUUGGACUACAUCG
352	ASY-miR-455b	dre-miR-455b	GUAUGUGCCCUUGGACUACAUU
375	ASY-miR-499	dre-miR-499	UUAAGACUUGCAGUGAUGUUUA
415	ASY-miR-2184	dre-miR-2184	AACAGUAAGAGUUUAUGUGCU
490	ASY-novel-1	novel_1	CAUUAUUACUGUUGGUACGCG
491	ASY-novel-11	novel_11	AGAGGUAGCAGGUUGCAUAGUU
492	ASY-novel-12	novel_12	AGUGGUUCUAAACAGUUCAACA
493	ASY-novel-13	novel_13	UUAAGACUUGCAGUGAUGUUUAC
494	ASY-novel-17	novel_17	CGUAGGAGACACAGCGACUGGA
495	ASY-novel-19	novel_19	CAUUGCAAUCAGCUGUGCUGU
496	ASY-novel-21	novel_21	GAUAUGUGAGGUCGGACCUGUC
498	ASY-novel-23	novel_23	AUAAGACAAACAAAAGGUUUGU
499	ASY-novel-24	novel_24	AGCUGCAACCGCUUACCUAGA
500	ASY-novel-25	novel_25	AGCCUGACAUUUCUGUGUUGG
503	ASY-novel-30	novel_30	CAACAAAUCACAGUCUGCCAUA
510	ASY-novel-38	novel_38	AACUGGUCAGAUUCUGCACAGA
511	ASY-novel-39	novel_39	UCAGUUAUCUCAGUGCUGAUGCU
512	ASY-novel-4	novel_4	AGAGGUAGUUGGUUGUAUAGUU
513	ASY-novel-41	novel_41	GAGAGUGAGCUCAAGUAUCGCCU
514	ASY-novel-42	novel_42	UCCUCACAGGGCUGCUCUCUG
515	ASY-novel-43	novel_43	GGAUUCCUGGCAAUACUGUUCU
516	ASY-novel-44	novel_44	UCUGGUGGCUUCACUGUGGGCU
517	ASY-novel-46	novel_46	UGUAAACAUCCUCGACUGGA
518	ASY-novel-47	novel_47	CUAUACAGACUAUUGCCUUCCU
519	ASY-novel-48	novel_48	UUGCAUGCAUGUAUCUCUUUGA
521	ASY-novel-50	novel_50	AUCUGUAGAUGUGUCUGACUAGCU
522	ASY-novel-52	novel_52	AGAAUUGUGGCUGGACAUCUGU
524	ASY-novel-57	novel_57	UAAAGUUCUGUAAUACACUUAGA
526	ASY-novel-59	novel_59	CAAUUAGCACUAGUCUUGGACU
527	ASY-novel-6	novel_6	UGAUAGAACUCCGUGCCACAGGC
528	ASY-novel-60	novel_60	AGGUGGGGAGUUUGACUG
530	ASY-novel-63	novel_63	CUGGUUUCAGGUGGUGGCUUAGA
532	ASY-novel-72	novel_72	UUGCUGUACAACUGUGCUGUUU
533	ASY-novel-73	novel_73	UAGCCUUGAUUAAAGAUGAGCC
534	ASY-novel-74	novel_74	AUUAACUACAUUAGAACCUGCU
535	ASY-novel-75	novel_75	UCACACCACCAACCGCAGCGAGC
536	ASY-novel-8	novel_8	CAUCGGGAAGCUCGUGUCAGCC
537	ASY-novel-9	novel_9	ACGGAAUCAUUUCUGCACAGACU
599	ASY-novel-51	pol-miR-133-5p	GCUGGUCAAACGGAACCAAGUC
608	ASY-novel-5	pol-miR-144-5p	GGAUAUCAUCUUAUACUGUAAGU
Following transcripts are statistically insignificant (p-value > .01)
Following transcripts are statistically significant but have low signals (signal < 500)

## Sheet: 87
		Illumina sequencing		Microarray
				Total			Liver	Spleen	Brain	Muscle	Heart
Reporter Name	Target Sequence (5' to 3')	RPM	Log2-RPM	Total signal	Log2-total signal	P value	Mean	Mean	Mean	Mean	Mean
ASY-novel-51	GCUGGUCAAACGGAACCAAGUC	73	6.18982	1.51375e+06	20.5297	0	58866.1	20013.5	17266.4	178365	28239
ASY-miR-451	AAACCGUUACCAUUACUGAGUU	421	8.71768	214455	17.7103	0	6815.45	16822.2	2485.87	7241.68	9525.67
ASY-miR-142-3p	GUAGUGUUUCCUACUUUAUGG	2885	11.4944	82460.5	16.3314	0	2817.65	7649.66	482.563	918.517	4623.71
ASY-miR-133b-3p	UUUGGUCCCCUUCAACCAGCUA	3861	11.9148	67217.2	16.0365	0	49.8406	12.8658	130.738	10711.1	2538.89
ASY-miR-128	UCACAGUGAACCGGUCUCUUU	7487	12.8702	54145.5	15.7246	0	829.978	809.694	7035.37	764.347	1389.71
ASY-miR-199-5p	CCCAGUGUUCAGACUACCUGUUC	3907	11.9318	49984.8	15.6092	0	1593.72	633.357	680.245	4990.06	2099.58
ASY-miR-128-1	UCACAGUGAACCGGUCUCUUUU	7487	12.8702	41102.8	15.3269	0	407.351	526.559	5643.12	650.742	992.789
ASY-miR-199-3p	ACAGUAGUCUGCACAUUGGUU	6576	12.683	36048.3	15.1376	0	1036.95	444.442	467.934	4138.19	1122.15
ASY-let-7b	UGAGGUAGUAGGUUGUGUGGUU	2406	11.2324	24064.1	14.5546	0	443.298	345.811	2149.11	964.766	909.839
ASY-novel-6	UGAUAGAACUCCGUGCCACAGGC	2246	11.1331	17738.8	14.1146	0	1882.41	379.262	127.208	532.483	626.396
ASY-miR-144	CUACAGUAUAGAUGAUGUACU	325	8.3443	14293.3	13.803	0	235.18	2002.07	88.5524	187.07	345.782
ASY-miR-148	UCAGUGCAUUACAGAACUUUGU	5740	12.4868	12087.6	13.5612	0	744.725	176.57	194.215	963.089	338.93
ASY-novel-43	GGAUUCCUGGCAAUACUGUUCU	84	6.39232	10330	13.3346	0	1047.84	486.706	160.387	81.2227	289.85
ASY-let-7c	UGAGGUAGUAGGUUGUAUGGUU	45	5.49185	1348.11	10.3967	0	1254.14	579.541	6588.6	2874.58	3028.33
ASY-miR-199-3p-1	UACAGUAGUCUGCACAUUGGUU	6583	12.6845	38449.6	15.2307	1.11022e-16	996.698	555.67	514.269	4289.58	1333.71
ASY-miR-34a	UGGCAGUGUCUUAGCUGGUUGU	721	9.49386	12440.4	13.6027	1.11022e-16	378.579	138.899	1655.41	47.6753	267.515
ASY-novel-63	CUGGUUUCAGGUGGUGGCUUAGA	4	2	14170.3	13.7906	4.44089e-16	277.269	107.822	744.584	563.023	1141.37
ASY-miR-223	UGUCAGUUUGUCAAAUACCCC	2740	11.42	16312.9	13.9937	2.66454e-14	623.392	894.566	135.732	604.182	1004.72
ASY-miR-144-1	UACAGUAUAGAUGAUGUACU	324	8.33985	7150.01	12.8037	5.83977e-14	118.139	944.837	53.1706	139.417	174.439
ASY-miR-7a	UGGAAGACUAGUGAUUUUGUUGUU	341	8.41363	11680.7	13.5118	1.01918e-13	577.71	505.023	1079.67	143.981	71.1918
ASY-novel-46	UGUAAACAUCCUCGACUGGA	39788	15.28	107546	16.7146	1.16018e-13	4823.96	2462.26	3405.91	4993.19	5823.84
ASY-miR-101a	UACAGUACUGUGAUAACUGAAG	7693	12.9093	20371.2	14.3142	2.00173e-13	242.145	459.767	1482.69	410.987	1478.66
ASY-miR-181b-1	AACAUUCAUUGCUGUCGGUGGG	23528	14.5221	21431.5	14.3874	2.89879e-13	756.455	1663.06	653.473	792.869	420.456
ASY-miR-181b	AACAUUCAUUGCUGUCGGUGG	23512	14.5211	22552.2	14.461	5.94968e-13	1054.81	1592.93	822.098	529.344	511.246
ASY-novel-4	AGAGGUAGUUGGUUGUAUAGUU	4720	12.2046	89219	16.4451	1.08991e-12	2529.3	1178.75	7718.57	2370.59	4046.58
ASY-miR-29b-1	UAGCACCAUUUGAAAUCAGUGU	347	8.43879	41238	15.3317	1.19516e-12	1279.06	2379.82	4467.68	545.059	3926.83
ASY-miR-142a-5p	CAUAAAGUAGAAAGCACUACU	13242	13.6928	71447.9	16.1246	2.03171e-12	950.585	6718.85	647.5	1484.15	4488.49
ASY-novel-60	AGGUGGGGAGUUUGACUG	128	7	94608.5	16.5297	2.85993e-12	5910.45	2212.39	2117.2	6668.15	2013.51
ASY-miR-7a-1	UGGAAGACUAGUGAUUUUGUUGU	341	8.41363	11887.9	13.5372	3.6765e-12	499.295	479.58	1086.08	217.233	53.9658
ASY-miR-126-3p	CUCGUACCGUGAGUAAUAAUGC	10735	13.39	98712.7	16.5909	8.14482e-12	5670.85	3472.94	3121.56	2181.46	5295.72
ASY-miR-2184	AACAGUAAGAGUUUAUGUGCU	5497	12.4244	16187	13.9825	1.16153e-11	670.666	202.277	656.848	427.305	1280.3
ASY-miR-29b	UAGCACCAUUUGAAAUCAGUGUU	347	8.43879	62992.3	15.9429	1.79783e-11	535.271	1244.14	3557.13	490.236	2420.82
ASY-miR-129	CUUUUUGCGGUCUGGGCUUGC	990	9.95128	9793.05	13.2575	2.73422e-11	39.1439	14.0557	1442.21	68.2229	56.2666
ASY-miR-22b	AAGCUGCCAGUUGAAGAGCUGU	1964	10.9396	32923.5	15.0068	8.43603e-11	2393.72	995.106	951.481	1493.4	750.994
ASY-miR-133a-3p	UUGGUCCCCUUCAACCAGCUGU	55571	15.762	50268.2	15.6174	2.3369e-09	48.1468	4.32102	97.7552	7915.66	1987.76
ASY-miR-142a-3p	UGUAGUGUUUCCUACUUUAUGGA	2885	11.4944	15252.8	13.8968	3.14034e-09	221.885	1241.5	160.687	486.613	939.878
ASY-miR-133a-5p	AGCUGGUAAAAUGGAACCAAA	1839	10.8447	22699.3	14.4704	6.04739e-09	10.227	2.22929	12.8198	4165.24	349.339
ASY-miR-499	UUAAGACUUGCAGUGAUGUUUA	10246	13.3228	55819	15.7685	1.09745e-08	5.08916	29.2535	21.3988	1592.8	9515.26
ASY-miR-133a-3p-1	UUUGGUCCCCUUCAACCAGCUG	55575	15.7621	67879.4	16.0507	3.85873e-08	80.1385	10.1321	127.322	10697.8	2660.52
ASY-miR-9-5p	UCUUUGGUUAUCUAGCUGUAUGA	53714	15.713	110090	16.7483	1.04652e-07	11.9584	9.17246	21751.8	7.75117	237.408
ASY-novel-11	AGAGGUAGCAGGUUGCAUAGUU	414	8.69349	53968.4	15.7198	3.31403e-07	1170.66	734.912	4854.87	2150.93	1882.31
ASY-miR-129-5p	CUUUUUGCGGUCUGGGCUUGCU	990	9.95128	8099.48	12.9836	5.2527e-07	127.432	28.6972	1412.84	241.71	147.936
ASY-let-7a	UGAGGUAGUAGGUUGUAUAGUU	51494	15.6521	124509	16.9259	1.18956e-06	4341.23	1829.03	9101.47	3628.92	6001.16
ASY-miR-133a-5p-1	AGCUGGUAAAAUGGAACCAAAU	1840	10.8455	21248.4	14.3751	1.31654e-06	10.9763	3.1048	8.74566	3749.95	476.911
ASY-miR-9-5p	UAAAGCUAGAUAACCGAAAGUA	374	8.54689	26858.8	14.7131	2.88147e-06	0.990025	5.39449	5358.43	0.816031	6.11624
ASY-miR-203a	GUGAAAUGUUUAGGACCACUUG	3808	11.8948	34517.3	15.075	2.90624e-06	21.8638	14.3457	62.8156	6787.7	16.7289
ASY-miR-9-3p	UCUUUGGUUAUCUAGCUGUAUG	53714	15.713	77540.1	16.2427	6.87321e-06	27.9528	8.78514	15396.4	3.20398	71.6754
ASY-let-7e	UGAGGUAGUAGAUUGAAUAGUU	18018	14.1372	57146.9	15.8024	7.87171e-06	2467.68	1098.09	4410.8	1344.95	2107.85
ASY-novel-13	UUAAGACUUGCAGUGAUGUUUAC	149	7.21917	59189.8	15.8531	1.07536e-05	43.5694	32.4366	29.7603	1455.24	10277
ASY-miR-219	UGAUUGUCCAAACGCAAUUCUU	24	4.58496	11536	13.4939	6.63007e-05	2.89169	6.51549	2291.76	2.34862	3.67363
ASY-miR-9-3p	UAAAGCUAGAUAACCGAAAGU	374	8.54689	22084.6	14.4308	0.000263573	39.1456	4.88332	4368.02	1.18703	3.67508
ASY-novel-5	GGAUAUCAUCUUAUACUGUAAGU	3770	11.8803	27511.9	14.7478	0.000511431	444.265	4266.11	117.684	334.44	339.877
ASY-miR-20b	CAAAGUGCUCACAGUGCAGGUAG	5	2.32193	34660	15.081	0.000647679	1563.64	2048.79	717.951	1419.85	1181.77
ASY-miR-338	UCCAGCAUCAGUGAUUUUGUUG	13	3.70044	14771.9	13.8506	0.00234433	192.828	271.623	1398.79	538.906	552.237
ASY-miR-181c	CACAUUCAUUGCUGUCGGUGGG	83	6.37504	19284.5	14.2352	0.0024268	630.804	1582.87	577.719	602.106	463.406
ASY-miR-30c	UGUAAACAUCCUACACUCUCAG	2	1	151.485	7.24303	0.00464765	3620.79	3191.76	4799.17	5151.81	5884.38
ASY-miR-126a-3p	UCGUACCGUGAGUAAUAAUGC	10735	13.39	85113.8	16.3771	0.00650247	4029.25	3090.43	2907.76	2341.14	4654.19
Following transcripts are statistically significant but have low signals (signal < 500)
ASY-novel-57	UAAAGUUCUGUAAUACACUUAGA	284	8.14975	1702.84	10.7337	7.07145e-12	137.13	48.748	19.6008	109.478	25.6109
ASY-novel-30	CAACAAAUCACAGUCUGCCAUA	17	4.08746	1571.36	10.6178	8.94709e-08	36.2805	75.3629	97.2833	58.6917	46.6528
ASY-novel-23	AUAAGACAAACAAAAGGUUUGU	45	5.49185	71626	16.1282	6.95948e-06	1.96683	4.83211	0.138728	21.9976	240.687
ASY-novel-17	CGUAGGAGACACAGCGACUGGA	123	6.94251	825.93	9.68988	9.65119e-06	33.8343	24.7317	34.1815	61.1783	11.2603
ASY-miR-455a	UAUGUGCCCUUGGACUACAUCG	3459	11.7561	2148.11	11.0688	1.3282e-05	65.9667	185.804	39.4989	74.1894	64.1625
ASY-novel-42	UCCUCACAGGGCUGCUCUCUG	20	4.32193	2349.18	11.1979	2.968e-05	5.01857	13.1797	243.728	63.7304	144.18
ASY-miR-137	UUAUUGCUUAAGAAUACGCGUAG	203	7.66534	1164.08	10.185	6.98355e-05	7.8117	2.34998	198.4	0.486248	23.7681
ASY-miR-455b	GUAUGUGCCCUUGGACUACAUU	224	7.80735	2394.19	11.2253	0.000179099	131.67	178.887	38.6383	64.5554	65.0873
ASY-novel-12	AGUGGUUCUAAACAGUUCAACA	338	8.40088	1090.27	10.0905	0.000195177	0.266309	0.542619	1.80532	210.714	4.72519
ASY-novel-52	AGAAUUGUGGCUGGACAUCUGU	294	8.19967	1014.13	9.98603	0.000750156	10.6394	0.0235487	187.896	2.50761	1.75885
ASY-novel-75	UCACACCACCAACCGCAGCGAGC	7	2.80735	1299.37	10.3436	0.00101984	137.346	36.6786	32.1932	48.2946	5.36129
ASY-novel-1	CAUUAUUACUGUUGGUACGCG	5950	12.5387	1794.16	10.8091	0.00142284	169.976	135.041	15.691	35.5077	2.61661
ASY-novel-72	UUGCUGUACAACUGUGCUGUUU	17	4.08746	396.523	8.63126	0.00150992	17.0561	25.9927	16.1234	1.04404	19.0884
ASY-novel-59	CAAUUAGCACUAGUCUUGGACU	2	1	113240	16.789	0.00916154	21.8605	0.0191614	1.50388	2.62229	4.29123
Following transcripts are statistically insignificant (p-value >0.01)
ASY-miR-21	UAGCUUAUCAGACUGGUGUUGGC	251614	17.9409	251284	17.939	0.0107791	13637.5	14762.4	3603.06	11995.9	6257.86
ASY-novel-73	UAGCCUUGAUUAAAGAUGAGCC	5	2.32193	323.005	8.33541	0.021909	2.60808	3.43803	1.44633	54.2045	2.90393
ASY-novel-38	AACUGGUCAGAUUCUGCACAGA	85	6.40939	186.835	7.54562	0.0491136	30.1168	3.46398	2.62242	1.14089	0.0229114
ASY-novel-48	UUGCAUGCAUGUAUCUCUUUGA	54	5.75489	159.197	7.31467	0.0576974	22.4137	2.73022	2.6949	0.452312	3.54833
ASY-novel-24	AGCUGCAACCGCUUACCUAGA	36	5.16993	662.748	9.37232	0.0588835	15.4167	17.502	44.0414	6.78747	48.8021
ASY-novel-8	CAUCGGGAAGCUCGUGUCAGCC	655	9.35535	4472.49	12.1269	0.0740992	77.3988	506.872	79.4992	123.473	107.255
ASY-novel-74	AUUAACUACAUUAGAACCUGCU	21	4.39232	217.495	7.76484	0.0997933	9.83605	10.4207	15.1237	3.12105	4.99766
ASY-novel-19	CAUUGCAAUCAGCUGUGCUGU	102	6.67243	686.252	9.42259	0.105435	89.6674	24.8748	9.43557	3.1883	10.0843
ASY-novel-39	UCAGUUAUCUCAGUGCUGAUGCU	121	6.91886	1209.55	10.2403	0.176462	34.8907	28.1346	63.6619	24.6267	90.5958
ASY-novel-9	ACGGAAUCAUUUCUGCACAGACU	756	9.56224	1781.53	10.7989	0.228323	77.5341	161.29	27.335	20.847	69.3001
ASY-novel-47	CUAUACAGACUAUUGCCUUCCU	154	7.26679	787.062	9.62033	0.262791	70.3479	22.7166	31.0045	9.90697	23.4364
ASY-novel-21	GAUAUGUGAGGUCGGACCUGUC	78	6.2854	323.604	8.33808	0.277506	34.6829	22.1151	2.20707	3.3153	2.40038
ASY-novel-25	AGCCUGACAUUUCUGUGUUGG	15	3.90689	407.39	8.67027	0.315551	31.8965	20.6107	12.5912	3.54983	12.8298
ASY-novel-41	GAGAGUGAGCUCAAGUAUCGCCU	12	3.58496	288.057	8.17021	0.372974	47.1028	1.0106	0.917167	1.59919	6.98171
ASY-novel-50	AUCUGUAGAUGUGUCUGACUAGCU	8	3	158.493	7.30828	0.422416	20.4264	3.20954	0.978354	2.36383	4.72047
ASY-novel-44	UCUGGUGGCUUCACUGUGGGCU	15	3.90689	351.224	8.45625	0.768416	20.2093	10.2694	11.331	10.338	18.0971
