# Supplementary material for: High-Throughput Sequencing of MicroRNA Transcriptome and Expression Assay in the Sturgeon, Acipenser schrenckii
Source: PLoS One. 2014 Dec 15;9(12):e115251. doi: 10.1371/journal.pone.0115251 (PMC4266654; doi:10.1371/journal.pone.0115251)
Supplement: S4 Table — Details of GO annotation and KEGG pathway analysis. The enriched functional groups and pathways were identified by Fisher’s Exact Test (P<0.05). S gene number: Number of Significant genes matched to single GO term or KEGG pathway; TS gene number: Total number of Significant genes matched to GO terms or KEGG pathways; B gene number: Number of genes matched to single GO term or KEGG pathway; TB gene number: Total number of genes matched to GO terms or KEGG pathways. (XLS) [file pone.0115251.s007.xls]

## Sheet: GO_enrichment
GO Id	GO Function	GO_term	Class	S gene number	TS gene number	B gene number	TB gene number	Pvalue of Fisher's Exact Test
GO:0030036	biological_process	actin cytoskeleton organization	5	110	7897	111	10544	3.7e-13
GO:0016338	biological_process	calcium-independent cell-cell adhesion	6	71	7897	71	10544	1.13e-09
GO:0007158	biological_process	neuron cell-cell adhesion	6	56	7897	56	10544	8.88e-08
GO:0006986	biological_process	response to unfolded protein	5	77	7897	80	10544	2.92e-07
GO:0008624	biological_process	induction of apoptosis by extracellular signals	10	96	7897	102	10544	3.3e-07
GO:0045162	biological_process	clustering of voltage-gated sodium channels	6	51	7897	51	10544	3.8e-07
GO:0016339	biological_process	calcium-dependent cell-cell adhesion	6	47	7897	47	10544	1.21e-06
GO:0032318	biological_process	regulation of Ras GTPase activity	16	45	7897	45	10544	2.17e-06
GO:0008360	biological_process	regulation of cell shape	5	60	7897	62	10544	3.68e-06
GO:0043123	biological_process	positive regulation of I-kappaB kinase/NF-kappaB cascade	9	66	7897	69	10544	4.67e-06
GO:0007156	biological_process	homophilic cell adhesion	6	83	7897	89	10544	6.49e-06
GO:0007030	biological_process	Golgi organization	7	40	7897	40	10544	9.28e-06
GO:0034063	biological_process	stress granule assembly	9	40	7897	40	10544	9.28e-06
GO:0006164	biological_process	purine nucleotide biosynthetic process	10	40	7897	40	10544	9.28e-06
GO:0033962	biological_process	cytoplasmic mRNA processing body assembly	9	39	7897	39	10544	1.24e-05
GO:0016579	biological_process	protein deubiquitination	10	66	7897	70	10544	2.17e-05
GO:0043088	biological_process	regulation of Cdc42 GTPase activity	18	37	7897	37	10544	2.22e-05
GO:0016070	biological_process	RNA metabolic process	8	52	7897	54	10544	2.89e-05
GO:0007281	biological_process	germ cell development	6	35	7897	35	10544	3.96e-05
GO:0030832	biological_process	regulation of actin filament length	7	33	7897	33	10544	7.08e-05
GO:0001701	biological_process	in utero embryonic development	8	41	7897	42	10544	7.87e-05
GO:0031532	biological_process	actin cytoskeleton reorganization	6	32	7897	32	10544	9.46e-05
GO:0007029	biological_process	endoplasmic reticulum organization	7	32	7897	32	10544	9.46e-05
GO:0000122	biological_process	negative regulation of transcription from RNA polymerase II promoter	11	76	7897	83	10544	9.63e-05
GO:0007173	biological_process	epidermal growth factor receptor signaling pathway	9	40	7897	41	10544	0.000102804
GO:0006461	biological_process	protein complex assembly	7	64	7897	69	10544	0.000127105
GO:0050658	biological_process	RNA transport	7	39	7897	40	10544	0.000134296
GO:0008219	biological_process	cell death	4	58	7897	62	10544	0.000138413
GO:0046847	biological_process	filopodium assembly	9	58	7897	62	10544	0.000138413
GO:0009395	biological_process	phospholipid catabolic process	7	38	7897	39	10544	0.000175335
GO:0007043	biological_process	cell-cell junction assembly	6	29	7897	29	10544	0.00022575
GO:0006919	biological_process	activation of cysteine-type endopeptidase activity involved in apoptotic process	10	28	7897	28	10544	0.000301689
GO:0043631	biological_process	RNA polyadenylation	11	27	7897	27	10544	0.000403159
GO:0032312	biological_process	regulation of ARF GTPase activity	17	27	7897	27	10544	0.000403159
GO:0007420	biological_process	brain development	8	41	7897	43	10544	0.000458084
GO:0048011	biological_process	nerve growth factor receptor signaling pathway	9	96	7897	109	10544	0.00049887
GO:0045768	biological_process	positive regulation of anti-apoptosis	11	26	7897	26	10544	0.000538741
GO:0050821	biological_process	protein stabilization	9	33	7897	34	10544	0.000658772
GO:0051090	biological_process	regulation of sequence-specific DNA binding transcription factor activity	11	33	7897	34	10544	0.000658772
GO:0032757	biological_process	positive regulation of interleukin-8 production	7	25	7897	25	10544	0.000719895
GO:0006665	biological_process	sphingolipid metabolic process	7	25	7897	25	10544	0.000719895
GO:0006686	biological_process	sphingomyelin biosynthetic process	7	25	7897	25	10544	0.000719895
GO:0006284	biological_process	base-excision repair	10	25	7897	25	10544	0.000719895
GO:2000379	biological_process	positive regulation of reactive oxygen species metabolic process	7	24	7897	24	10544	0.000961933
GO:0070926	biological_process	regulation of ATP:ADP antiporter activity	7	24	7897	24	10544	0.000961933
GO:0006486	biological_process	protein glycosylation	8	24	7897	24	10544	0.000961933
GO:0070830	biological_process	tight junction assembly	8	24	7897	24	10544	0.000961933
GO:0060555	biological_process	induction of necroptosis by extracellular signals	10	24	7897	24	10544	0.000961933
GO:0010634	biological_process	positive regulation of epithelial cell migration	10	24	7897	24	10544	0.000961933
GO:0006892	biological_process	post-Golgi vesicle-mediated transport	6	31	7897	32	10544	0.00111293
GO:0009790	biological_process	embryo development	5	37	7897	39	10544	0.00121747
GO:0007016	biological_process	cytoskeletal anchoring at plasma membrane	7	23	7897	23	10544	0.00128531
GO:0030307	biological_process	positive regulation of cell growth	6	22	7897	22	10544	0.00171733
GO:0060159	biological_process	regulation of dopamine receptor signaling pathway	9	22	7897	22	10544	0.00171733
GO:0048812	biological_process	neuron projection morphogenesis	11	22	7897	22	10544	0.00171733
GO:0051092	biological_process	positive regulation of NF-kappaB transcription factor activity	13	51	7897	56	10544	0.00201186
GO:0048488	biological_process	synaptic vesicle endocytosis	8	21	7897	21	10544	0.0022945
GO:0006816	biological_process	calcium ion transport	10	28	7897	29	10544	0.00242797
GO:0043066	biological_process	negative regulation of apoptotic process	8	59	7897	66	10544	0.00277104
GO:0006471	biological_process	protein ADP-ribosylation	8	20	7897	20	10544	0.00306555
GO:0006108	biological_process	malate metabolic process	9	20	7897	20	10544	0.00306555
GO:0045943	biological_process	positive regulation of transcription from RNA polymerase I promoter	12	20	7897	20	10544	0.00306555
GO:0034138	biological_process	toll-like receptor 3 signaling pathway	9	38	7897	41	10544	0.00357303
GO:0006629	biological_process	lipid metabolic process	5	19	7897	19	10544	0.00409557
GO:0019722	biological_process	calcium-mediated signaling	8	19	7897	19	10544	0.00409557
GO:0032436	biological_process	positive regulation of proteasomal ubiquitin-dependent protein catabolic process	12	19	7897	19	10544	0.00409557
GO:0016044	biological_process	cellular membrane organization	4	25	7897	26	10544	0.00524875
GO:0008633	biological_process	activation of pro-apoptotic gene products	7	25	7897	26	10544	0.00524875
GO:0042542	biological_process	response to hydrogen peroxide	7	18	7897	18	10544	0.0054715
GO:0035520	biological_process	monoubiquitinated protein deubiquitination	11	18	7897	18	10544	0.0054715
GO:0051260	biological_process	protein homooligomerization	9	55	7897	62	10544	0.00576477
GO:0007411	biological_process	axon guidance	13	120	7897	143	10544	0.00619341
GO:0006457	biological_process	protein folding	7	50	7897	56	10544	0.00624204
GO:0071364	biological_process	cellular response to epidermal growth factor stimulus	8	24	7897	25	10544	0.00677084
GO:0032760	biological_process	positive regulation of tumor necrosis factor production	8	24	7897	25	10544	0.00677084
GO:0008063	biological_process	Toll signaling pathway	7	35	7897	38	10544	0.00688467
GO:0002756	biological_process	MyD88-independent toll-like receptor signaling pathway	9	35	7897	38	10544	0.00688467
GO:0060548	biological_process	negative regulation of cell death	6	17	7897	17	10544	0.00730945
GO:0019227	biological_process	neuronal action potential propagation	6	17	7897	17	10544	0.00730945
GO:0001944	biological_process	vasculature development	6	17	7897	17	10544	0.00730945
GO:0043297	biological_process	apical junction assembly	7	17	7897	17	10544	0.00730945
GO:0006783	biological_process	heme biosynthetic process	8	17	7897	17	10544	0.00730945
GO:0007040	biological_process	lysosome organization	8	34	7897	37	10544	0.00853684
GO:0031647	biological_process	regulation of protein stability	8	16	7897	16	10544	0.00976448
GO:0032959	biological_process	inositol trisphosphate biosynthetic process	9	16	7897	16	10544	0.00976448
GO:0006090	biological_process	pyruvate metabolic process	9	16	7897	16	10544	0.00976448
GO:0000028	biological_process	ribosomal small subunit assembly	9	16	7897	16	10544	0.00976448
GO:0061188	biological_process	negative regulation of chromatin silencing at rDNA	15	16	7897	16	10544	0.00976448
GO:0033209	biological_process	tumor necrosis factor-mediated signaling pathway	8	28	7897	30	10544	0.0101863
GO:0034142	biological_process	toll-like receptor 4 signaling pathway	9	38	7897	42	10544	0.0103282
GO:0006887	biological_process	exocytosis	5	22	7897	23	10544	0.0112219
GO:0032971	biological_process	regulation of muscle filament sliding	8	22	7897	23	10544	0.0112219
GO:0051017	biological_process	actin filament bundle assembly	7	42	7897	47	10544	0.0117917
GO:0016049	biological_process	cell growth	4	59	7897	68	10544	0.0127966
GO:0010243	biological_process	response to organic nitrogen	5	15	7897	15	10544	0.0130437
GO:0006071	biological_process	glycerol metabolic process	7	15	7897	15	10544	0.0130437
GO:0016079	biological_process	synaptic vesicle exocytosis	7	15	7897	15	10544	0.0130437
GO:0072175	biological_process	epithelial tube formation	8	15	7897	15	10544	0.0130437
GO:0045773	biological_process	positive regulation of axon extension	8	15	7897	15	10544	0.0130437
GO:0033634	biological_process	positive regulation of cell-cell adhesion mediated by integrin	8	15	7897	15	10544	0.0130437
GO:0010991	biological_process	negative regulation of SMAD protein complex assembly	9	15	7897	15	10544	0.0130437
GO:0030512	biological_process	negative regulation of transforming growth factor beta receptor signaling pathway	9	15	7897	15	10544	0.0130437
GO:0030890	biological_process	positive regulation of B cell proliferation	9	15	7897	15	10544	0.0130437
GO:0032534	biological_process	regulation of microvillus assembly	9	15	7897	15	10544	0.0130437
GO:0060056	biological_process	mammary gland involution	10	15	7897	15	10544	0.0130437
GO:0045666	biological_process	positive regulation of neuron differentiation	10	15	7897	15	10544	0.0130437
GO:0006417	biological_process	regulation of translation	8	63	7897	73	10544	0.0131341
GO:0006805	biological_process	xenobiotic metabolic process	5	21	7897	22	10544	0.014415
GO:0006006	biological_process	glucose metabolic process	8	21	7897	22	10544	0.014415
GO:0006470	biological_process	protein dephosphorylation	8	21	7897	22	10544	0.014415
GO:0007165	biological_process	signal transduction	5	230	7897	286	10544	0.0154626
GO:0045893	biological_process	positive regulation of transcription, DNA-dependent	11	85	7897	101	10544	0.017159
GO:0009306	biological_process	protein secretion	5	14	7897	14	10544	0.0174236
GO:0009629	biological_process	response to gravity	5	14	7897	14	10544	0.0174236
GO:0042113	biological_process	B cell activation	6	14	7897	14	10544	0.0174236
GO:0044179	biological_process	hemolysis in other organism	6	14	7897	14	10544	0.0174236
GO:0014036	biological_process	neural crest cell fate specification	6	14	7897	14	10544	0.0174236
GO:0006909	biological_process	phagocytosis	7	14	7897	14	10544	0.0174236
GO:0050727	biological_process	regulation of inflammatory response	7	14	7897	14	10544	0.0174236
GO:0042102	biological_process	positive regulation of T cell proliferation	8	14	7897	14	10544	0.0174236
GO:0043278	biological_process	response to morphine	8	14	7897	14	10544	0.0174236
GO:0032236	biological_process	positive regulation of calcium ion transport via store-operated calcium channel activity	9	14	7897	14	10544	0.0174236
GO:0090103	biological_process	cochlea morphogenesis	10	14	7897	14	10544	0.0174236
GO:0007517	biological_process	muscle organ development	7	35	7897	39	10544	0.0186317
GO:0050852	biological_process	T cell receptor signaling pathway	8	35	7897	39	10544	0.0186317
GO:0035556	biological_process	intracellular signal transduction	6	147	7897	180	10544	0.018893
GO:0055085	biological_process	transmembrane transport	4	75	7897	89	10544	0.0231044
GO:0030097	biological_process	hemopoiesis	6	13	7897	13	10544	0.0232734
GO:0045445	biological_process	myoblast differentiation	7	13	7897	13	10544	0.0232734
GO:0043113	biological_process	receptor clustering	7	13	7897	13	10544	0.0232734
GO:0070367	biological_process	negative regulation of hepatocyte differentiation	8	13	7897	13	10544	0.0232734
GO:0061037	biological_process	negative regulation of cartilage development	9	13	7897	13	10544	0.0232734
GO:0006744	biological_process	ubiquinone biosynthetic process	9	13	7897	13	10544	0.0232734
GO:0031572	biological_process	G2/M transition DNA damage checkpoint	10	13	7897	13	10544	0.0232734
GO:0032012	biological_process	regulation of ARF protein signal transduction	10	13	7897	13	10544	0.0232734
GO:0006614	biological_process	SRP-dependent cotranslational protein targeting to membrane	11	13	7897	13	10544	0.0232734
GO:0019985	biological_process	translesion synthesis	11	13	7897	13	10544	0.0232734
GO:0007175	biological_process	negative regulation of epidermal growth factor-activated receptor activity	13	13	7897	13	10544	0.0232734
GO:0008299	biological_process	isoprenoid biosynthetic process	6	18	7897	19	10544	0.0302383
GO:0030433	biological_process	ER-associated protein catabolic process	11	18	7897	19	10544	0.0302383
GO:0045730	biological_process	respiratory burst	4	12	7897	12	10544	0.0310863
GO:0008344	biological_process	adult locomotory behavior	5	12	7897	12	10544	0.0310863
GO:0042594	biological_process	response to starvation	5	12	7897	12	10544	0.0310863
GO:0032964	biological_process	collagen biosynthetic process	6	12	7897	12	10544	0.0310863
GO:0007093	biological_process	mitotic cell cycle checkpoint	7	12	7897	12	10544	0.0310863
GO:0032411	biological_process	positive regulation of transporter activity	7	12	7897	12	10544	0.0310863
GO:0048705	biological_process	skeletal system morphogenesis	7	12	7897	12	10544	0.0310863
GO:0034644	biological_process	cellular response to UV	8	12	7897	12	10544	0.0310863
GO:0016226	biological_process	iron-sulfur cluster assembly	8	12	7897	12	10544	0.0310863
GO:0045600	biological_process	positive regulation of fat cell differentiation	8	12	7897	12	10544	0.0310863
GO:0006605	biological_process	protein targeting	8	12	7897	12	10544	0.0310863
GO:0090200	biological_process	positive regulation of release of cytochrome c from mitochondria	10	12	7897	12	10544	0.0310863
GO:0070935	biological_process	3'-UTR-mediated mRNA stabilization	12	12	7897	12	10544	0.0310863
GO:0048814	biological_process	regulation of dendrite morphogenesis	12	12	7897	12	10544	0.0310863
GO:0034329	biological_process	cell junction assembly	5	23	7897	25	10544	0.0311713
GO:0008285	biological_process	negative regulation of cell proliferation	4	65	7897	77	10544	0.0312391
GO:0007283	biological_process	spermatogenesis	7	49	7897	57	10544	0.032087
GO:0007126	biological_process	meiosis	7	36	7897	41	10544	0.0350579
GO:0007229	biological_process	integrin-mediated signaling pathway	7	40	7897	46	10544	0.0363813
GO:0016192	biological_process	vesicle-mediated transport	4	90	7897	109	10544	0.0366702
GO:0006955	biological_process	immune response	4	52	7897	61	10544	0.0372743
GO:0008542	biological_process	visual learning	10	17	7897	18	10544	0.0385546
GO:0007032	biological_process	endosome organization	7	22	7897	24	10544	0.0387112
GO:0006754	biological_process	ATP biosynthetic process	13	22	7897	24	10544	0.0387112
GO:0045087	biological_process	innate immune response	5	78	7897	94	10544	0.0408805
GO:0009405	biological_process	pathogenesis	4	11	7897	11	10544	0.0415207
GO:0008209	biological_process	androgen metabolic process	6	11	7897	11	10544	0.0415207
GO:0008210	biological_process	estrogen metabolic process	6	11	7897	11	10544	0.0415207
GO:0045112	biological_process	integrin biosynthetic process	6	11	7897	11	10544	0.0415207
GO:0060348	biological_process	bone development	7	11	7897	11	10544	0.0415207
GO:0045921	biological_process	positive regulation of exocytosis	7	11	7897	11	10544	0.0415207
GO:0043206	biological_process	fibril organization	8	11	7897	11	10544	0.0415207
GO:0001822	biological_process	kidney development	8	11	7897	11	10544	0.0415207
GO:0008277	biological_process	regulation of G-protein coupled receptor protein signaling pathway	8	11	7897	11	10544	0.0415207
GO:0035313	biological_process	wound healing, spreading of epidermal cells	8	11	7897	11	10544	0.0415207
GO:0048592	biological_process	eye morphogenesis	9	11	7897	11	10544	0.0415207
GO:0006537	biological_process	glutamate biosynthetic process	9	11	7897	11	10544	0.0415207
GO:0006538	biological_process	glutamate catabolic process	9	11	7897	11	10544	0.0415207
GO:0006307	biological_process	DNA dealkylation involved in DNA repair	10	11	7897	11	10544	0.0415207
GO:0006261	biological_process	DNA-dependent DNA replication	10	11	7897	11	10544	0.0415207
GO:0016525	biological_process	negative regulation of angiogenesis	10	11	7897	11	10544	0.0415207
GO:0060907	biological_process	positive regulation of macrophage cytokine production	10	11	7897	11	10544	0.0415207
GO:0050771	biological_process	negative regulation of axonogenesis	12	11	7897	11	10544	0.0415207
GO:0016480	biological_process	negative regulation of transcription from RNA polymerase III promoter	12	11	7897	11	10544	0.0415207
GO:0015758	biological_process	glucose transport	10	16	7897	17	10544	0.049045
GO:0001934	biological_process	positive regulation of protein phosphorylation	10	16	7897	17	10544	0.049045
GO:0030054	cellular_component	cell junction	8	298	7897	321	10544	2.56e-17
GO:0010008	cellular_component	endosome membrane	11	139	7897	142	10544	2.13e-14
GO:0045202	cellular_component	synapse	3	94	7897	96	10544	4.28e-10
GO:0030027	cellular_component	lamellipodium	6	137	7897	146	10544	1.64e-09
GO:0031901	cellular_component	early endosome membrane	11	86	7897	88	10544	3.73e-09
GO:0010494	cellular_component	cytoplasmic stress granule	9	61	7897	61	10544	2.07e-08
GO:0030426	cellular_component	growth cone	6	51	7897	51	10544	3.8e-07
GO:0005737	cellular_component	cytoplasm	7	1404	7897	1771	10544	1.26e-06
GO:0019717	cellular_component	synaptosome	8	116	7897	127	10544	1.86e-06
GO:0030131	cellular_component	clathrin adaptor complex	11	62	7897	64	10544	2.19e-06
GO:0001726	cellular_component	ruffle	6	111	7897	122	10544	5.13e-06
GO:0005792	cellular_component	microsome	9	72	7897	76	10544	5.21e-06
GO:0030173	cellular_component	integral to Golgi membrane	13	49	7897	50	10544	9.07e-06
GO:0005844	cellular_component	polysome	8	43	7897	44	10544	4.6e-05
GO:0000791	cellular_component	euchromatin	12	33	7897	33	10544	7.08e-05
GO:0008287	cellular_component	protein serine/threonine phosphatase complex	5	32	7897	32	10544	9.46e-05
GO:0045121	cellular_component	membrane raft	7	40	7897	41	10544	0.000102804
GO:0005911	cellular_component	cell-cell junction	9	75	7897	82	10544	0.000118387
GO:0033267	cellular_component	axon part	8	30	7897	30	10544	0.000168921
GO:0030672	cellular_component	synaptic vesicle membrane	14	50	7897	53	10544	0.000228135
GO:0005789	cellular_component	endoplasmic reticulum membrane	11	328	7897	401	10544	0.000506063
GO:0045211	cellular_component	postsynaptic membrane	6	100	7897	114	10544	0.00053736
GO:0005856	cellular_component	cytoskeleton	9	201	7897	240	10544	0.00056946
GO:0042734	cellular_component	presynaptic membrane	6	33	7897	34	10544	0.000658772
GO:0014069	cellular_component	postsynaptic density	11	51	7897	55	10544	0.000665708
GO:0031264	cellular_component	death-inducing signaling complex	8	24	7897	24	10544	0.000961933
GO:0005925	cellular_component	focal adhesion	11	74	7897	83	10544	0.000971466
GO:0016324	cellular_component	apical plasma membrane	8	59	7897	65	10544	0.00109351
GO:0031083	cellular_component	BLOC-1 complex	12	23	7897	23	10544	0.00128531
GO:0016605	cellular_component	PML body	14	42	7897	45	10544	0.00145776
GO:0005923	cellular_component	tight junction	10	89	7897	102	10544	0.00159789
GO:0005802	cellular_component	trans-Golgi network	11	89	7897	102	10544	0.00159789
GO:0033162	cellular_component	melanosome membrane	12	22	7897	22	10544	0.00171733
GO:0030286	cellular_component	dynein complex	12	35	7897	37	10544	0.00197129
GO:0008021	cellular_component	synaptic vesicle	13	73	7897	83	10544	0.00258219
GO:0042383	cellular_component	sarcolemma	7	31	7897	33	10544	0.00508611
GO:0001725	cellular_component	stress fiber	12	46	7897	51	10544	0.00546829
GO:0042995	cellular_component	cell projection	5	18	7897	18	10544	0.0054715
GO:0030175	cellular_component	filopodium	6	63	7897	72	10544	0.0066626
GO:0009898	cellular_component	internal side of plasma membrane	8	24	7897	25	10544	0.00677084
GO:0016035	cellular_component	zeta DNA polymerase complex	8	17	7897	17	10544	0.00730945
GO:0031528	cellular_component	microvillus membrane	9	17	7897	17	10544	0.00730945
GO:0005778	cellular_component	peroxisomal membrane	12	43	7897	48	10544	0.00975876
GO:0017053	cellular_component	transcriptional repressor complex	13	16	7897	16	10544	0.00976448
GO:0005892	cellular_component	acetylcholine-gated channel complex	8	15	7897	15	10544	0.0130437
GO:0016529	cellular_component	sarcoplasmic reticulum	9	15	7897	15	10544	0.0130437
GO:0030895	cellular_component	apolipoprotein B mRNA editing enzyme complex	11	15	7897	15	10544	0.0130437
GO:0043202	cellular_component	lysosomal lumen	12	15	7897	15	10544	0.0130437
GO:0005667	cellular_component	transcription factor complex	13	40	7897	45	10544	0.0171097
GO:0030289	cellular_component	protein phosphatase 4 complex	7	14	7897	14	10544	0.0174236
GO:0031527	cellular_component	filopodium membrane	9	14	7897	14	10544	0.0174236
GO:0019005	cellular_component	SCF ubiquitin ligase complex	9	14	7897	14	10544	0.0174236
GO:0032580	cellular_component	Golgi cisterna membrane	12	35	7897	39	10544	0.0186317
GO:0005634	cellular_component	nucleus	9	1442	7897	1878	10544	0.0195716
GO:0008076	cellular_component	voltage-gated potassium channel complex	8	52	7897	60	10544	0.0200644
GO:0005622	cellular_component	intracellular	5	124	7897	151	10544	0.0217227
GO:0031594	cellular_component	neuromuscular junction	4	13	7897	13	10544	0.0232734
GO:0044431	cellular_component	Golgi apparatus part	10	13	7897	13	10544	0.0232734
GO:0030018	cellular_component	Z disc	13	28	7897	31	10544	0.029704
GO:0031982	cellular_component	vesicle	4	12	7897	12	10544	0.0310863
GO:0005588	cellular_component	collagen type V	9	12	7897	12	10544	0.0310863
GO:0016281	cellular_component	eukaryotic translation initiation factor 4F complex	9	12	7897	12	10544	0.0310863
GO:0005921	cellular_component	gap junction	10	12	7897	12	10544	0.0310863
GO:0043020	cellular_component	NADPH oxidase complex	10	12	7897	12	10544	0.0310863
GO:0008023	cellular_component	transcription elongation factor complex	13	12	7897	12	10544	0.0310863
GO:0005871	cellular_component	kinesin complex	12	22	7897	24	10544	0.0387112
GO:0005587	cellular_component	collagen type IV	9	11	7897	11	10544	0.0415207
GO:0017119	cellular_component	Golgi transport complex	11	11	7897	11	10544	0.0415207
GO:0016363	cellular_component	nuclear matrix	11	47	7897	55	10544	0.043394
GO:0005794	cellular_component	Golgi apparatus	9	192	7897	241	10544	0.0468163
GO:0015629	cellular_component	actin cytoskeleton	10	58	7897	69	10544	0.0476184
GO:0003779	molecular_function	actin binding	6	262	7897	295	10544	1.16e-09
GO:0030145	molecular_function	manganese ion binding	8	57	7897	57	10544	6.64e-08
GO:0050839	molecular_function	cell adhesion molecule binding	5	47	7897	47	10544	1.21e-06
GO:0030247	molecular_function	polysaccharide binding	5	47	7897	47	10544	1.21e-06
GO:0005200	molecular_function	structural constituent of cytoskeleton	4	46	7897	46	10544	1.62e-06
GO:0005158	molecular_function	insulin receptor binding	6	46	7897	46	10544	1.62e-06
GO:0008307	molecular_function	structural constituent of muscle	4	45	7897	45	10544	2.17e-06
GO:0046982	molecular_function	protein heterodimerization activity	6	123	7897	137	10544	8.99e-06
GO:0004019	molecular_function	adenylosuccinate synthase activity	6	40	7897	40	10544	9.28e-06
GO:0003924	molecular_function	GTPase activity	9	181	7897	208	10544	1.06e-05
GO:0031267	molecular_function	small GTPase binding	7	37	7897	37	10544	2.22e-05
GO:0004864	molecular_function	protein phosphatase inhibitor activity	6	42	7897	43	10544	6.01e-05
GO:0004842	molecular_function	ubiquitin-protein ligase activity	8	148	7897	171	10544	0.000124963
GO:0000975	molecular_function	regulatory region DNA binding	6	31	7897	31	10544	0.000126393
GO:0003886	molecular_function	DNA (cytosine-5-)-methyltransferase activity	8	31	7897	31	10544	0.000126393
GO:0030506	molecular_function	ankyrin binding	6	52	7897	55	10544	0.000141951
GO:0005096	molecular_function	GTPase activator activity	5	123	7897	141	10544	0.000218662
GO:0052659	molecular_function	inositol-1,3,4,5-tetrakisphosphate 5-phosphatase activity	9	29	7897	29	10544	0.00022575
GO:0052658	molecular_function	inositol-1,4,5-trisphosphate 5-phosphatase activity	10	29	7897	29	10544	0.00022575
GO:0004445	molecular_function	inositol-polyphosphate 5-phosphatase activity	10	29	7897	29	10544	0.00022575
GO:0016312	molecular_function	inositol bisphosphate phosphatase activity	9	27	7897	27	10544	0.000403159
GO:0004722	molecular_function	protein serine/threonine phosphatase activity	9	41	7897	43	10544	0.000458084
GO:0008060	molecular_function	ARF GTPase activator activity	6	24	7897	24	10544	0.000961933
GO:0070513	molecular_function	death domain binding	6	24	7897	24	10544	0.000961933
GO:0005123	molecular_function	death receptor binding	8	24	7897	24	10544	0.000961933
GO:0017016	molecular_function	Ras GTPase binding	8	49	7897	53	10544	0.00103174
GO:0047493	molecular_function	ceramide cholinephosphotransferase activity	7	23	7897	23	10544	0.00128531
GO:0033188	molecular_function	sphingomyelin synthase activity	7	23	7897	23	10544	0.00128531
GO:0042577	molecular_function	lipid phosphatase activity	8	23	7897	23	10544	0.00128531
GO:0046030	molecular_function	inositol trisphosphate phosphatase activity	9	23	7897	23	10544	0.00128531
GO:0016702	molecular_function	oxidoreductase activity, acting on single donors with incorporation of molecular oxygen, incorporation of two atoms of oxygen	6	85	7897	97	10544	0.0015083
GO:0047485	molecular_function	protein N-terminus binding	5	47	7897	51	10544	0.00159057
GO:0004843	molecular_function	ubiquitin-specific protease activity	9	47	7897	51	10544	0.00159057
GO:0004386	molecular_function	helicase activity	9	22	7897	22	10544	0.00171733
GO:0004687	molecular_function	myosin light chain kinase activity	9	22	7897	22	10544	0.00171733
GO:0003714	molecular_function	transcription corepressor activity	6	41	7897	44	10544	0.00182794
GO:0005524	molecular_function	ATP binding	8	897	7897	1145	10544	0.00221134
GO:0048407	molecular_function	platelet-derived growth factor binding	6	21	7897	21	10544	0.0022945
GO:0005089	molecular_function	Rho guanyl-nucleotide exchange factor activity	8	90	7897	104	10544	0.00267786
GO:0000166	molecular_function	nucleotide binding	4	231	7897	282	10544	0.00283782
GO:0008022	molecular_function	protein C-terminus binding	5	102	7897	119	10544	0.00285723
GO:0016619	molecular_function	malate dehydrogenase (oxaloacetate-decarboxylating) activity	8	20	7897	20	10544	0.00306555
GO:0050201	molecular_function	fucokinase activity	7	26	7897	27	10544	0.00406386
GO:0004867	molecular_function	serine-type endopeptidase inhibitor activity	7	19	7897	19	10544	0.00409557
GO:0015662	molecular_function	ATPase activity, coupled to transmembrane movement of ions, phosphorylative mechanism	14	19	7897	19	10544	0.00409557
GO:0046872	molecular_function	metal ion binding	6	581	7897	737	10544	0.00540732
GO:0070412	molecular_function	R-SMAD binding	6	18	7897	18	10544	0.0054715
GO:0003727	molecular_function	single-stranded RNA binding	6	18	7897	18	10544	0.0054715
GO:0070888	molecular_function	E-box binding	9	18	7897	18	10544	0.0054715
GO:0032947	molecular_function	protein complex scaffold	4	24	7897	25	10544	0.00677084
GO:0005215	molecular_function	transporter activity	3	35	7897	38	10544	0.00688467
GO:0043394	molecular_function	proteoglycan binding	6	17	7897	17	10544	0.00730945
GO:0019843	molecular_function	rRNA binding	6	17	7897	17	10544	0.00730945
GO:0003676	molecular_function	nucleic acid binding	4	91	7897	107	10544	0.00767088
GO:0005044	molecular_function	scavenger receptor activity	7	29	7897	31	10544	0.00809515
GO:0004597	molecular_function	peptide-aspartate beta-dioxygenase activity	7	23	7897	24	10544	0.00872287
GO:0043024	molecular_function	ribosomal small subunit binding	5	16	7897	16	10544	0.00976448
GO:0004348	molecular_function	glucosylceramidase activity	7	16	7897	16	10544	0.00976448
GO:0004473	molecular_function	malate dehydrogenase (oxaloacetate-decarboxylating) (NADP+) activity	8	16	7897	16	10544	0.00976448
GO:0008321	molecular_function	Ral guanyl-nucleotide exchange factor activity	8	16	7897	16	10544	0.00976448
GO:0070728	molecular_function	leucine binding	6	15	7897	15	10544	0.0130437
GO:0003956	molecular_function	NAD(P)+-protein-arginine ADP-ribosyltransferase activity	7	15	7897	15	10544	0.0130437
GO:0017048	molecular_function	Rho GTPase binding	9	15	7897	15	10544	0.0130437
GO:0016491	molecular_function	oxidoreductase activity	4	62	7897	72	10544	0.0153123
GO:0004683	molecular_function	calmodulin-dependent protein kinase activity	9	26	7897	28	10544	0.0160369
GO:0071889	molecular_function	14-3-3 protein binding	5	14	7897	14	10544	0.0174236
GO:0051219	molecular_function	phosphoprotein binding	5	14	7897	14	10544	0.0174236
GO:0003725	molecular_function	double-stranded RNA binding	6	14	7897	14	10544	0.0174236
GO:0035254	molecular_function	glutamate receptor binding	6	14	7897	14	10544	0.0174236
GO:0030362	molecular_function	protein phosphatase type 4 regulator activity	6	14	7897	14	10544	0.0174236
GO:0008889	molecular_function	glycerophosphodiester phosphodiesterase activity	8	14	7897	14	10544	0.0174236
GO:0030346	molecular_function	protein phosphatase 2B binding	8	14	7897	14	10544	0.0174236
GO:0004221	molecular_function	ubiquitin thiolesterase activity	7	100	7897	120	10544	0.0176751
GO:0005201	molecular_function	extracellular matrix structural constituent	4	35	7897	39	10544	0.0186317
GO:0004871	molecular_function	signal transducer activity	4	136	7897	166	10544	0.0192991
GO:0004435	molecular_function	phosphatidylinositol phospholipase C activity	9	30	7897	33	10544	0.0197804
GO:0000287	molecular_function	magnesium ion binding	7	149	7897	183	10544	0.0220139
GO:0001540	molecular_function	beta-amyloid binding	5	13	7897	13	10544	0.0232734
GO:0004129	molecular_function	cytochrome-c oxidase activity	6	13	7897	13	10544	0.0232734
GO:0005086	molecular_function	ARF guanyl-nucleotide exchange factor activity	7	13	7897	13	10544	0.0232734
GO:0004622	molecular_function	lysophospholipase activity	7	13	7897	13	10544	0.0232734
GO:0008198	molecular_function	ferrous iron binding	9	13	7897	13	10544	0.0232734
GO:0004012	molecular_function	phospholipid-translocating ATPase activity	12	13	7897	13	10544	0.0232734
GO:0005544	molecular_function	calcium-dependent phospholipid binding	6	19	7897	20	10544	0.023666
GO:0016301	molecular_function	kinase activity	6	29	7897	32	10544	0.0242694
GO:0051082	molecular_function	unfolded protein binding	5	38	7897	43	10544	0.0246085
GO:0003682	molecular_function	chromatin binding	4	54	7897	63	10544	0.027746
GO:0004652	molecular_function	polynucleotide adenylyltransferase activity	8	28	7897	31	10544	0.029704
GO:0005543	molecular_function	phospholipid binding	5	12	7897	12	10544	0.0310863
GO:0051059	molecular_function	NF-kappaB binding	6	12	7897	12	10544	0.0310863
GO:0004353	molecular_function	glutamate dehydrogenase [NAD(P)+] activity	7	12	7897	12	10544	0.0310863
GO:0016175	molecular_function	superoxide-generating NADPH oxidase activity	7	12	7897	12	10544	0.0310863
GO:0046964	molecular_function	3'-phosphoadenosine 5'-phosphosulfate transmembrane transporter activity	9	12	7897	12	10544	0.0310863
GO:0004222	molecular_function	metalloendopeptidase activity	8	48	7897	56	10544	0.0373579
GO:0003705	molecular_function	RNA polymerase II distal enhancer sequence-specific DNA binding transcription factor activity	6	17	7897	18	10544	0.0385546
GO:0008093	molecular_function	cytoskeletal adaptor activity	6	31	7897	35	10544	0.0396015
GO:0048306	molecular_function	calcium-dependent protein binding	5	11	7897	11	10544	0.0415207
GO:0051536	molecular_function	iron-sulfur cluster binding	5	11	7897	11	10544	0.0415207
GO:0019870	molecular_function	potassium channel inhibitor activity	5	11	7897	11	10544	0.0415207
GO:0030159	molecular_function	receptor signaling complex scaffold activity	5	11	7897	11	10544	0.0415207
GO:0008375	molecular_function	acetylglucosaminyltransferase activity	7	11	7897	11	10544	0.0415207
GO:0043734	molecular_function	DNA-N1-methyladenine dioxygenase activity	7	11	7897	11	10544	0.0415207
GO:0004352	molecular_function	glutamate dehydrogenase (NAD+) activity	7	11	7897	11	10544	0.0415207
GO:0070579	molecular_function	methylcytosine dioxygenase activity	7	11	7897	11	10544	0.0415207
GO:0030158	molecular_function	protein xylosyltransferase activity	8	11	7897	11	10544	0.0415207
GO:0004693	molecular_function	cyclin-dependent protein kinase activity	9	11	7897	11	10544	0.0415207
GO:0001030	molecular_function	RNA polymerase III type 1 promoter DNA binding	9	11	7897	11	10544	0.0415207
GO:0001031	molecular_function	RNA polymerase III type 2 promoter DNA binding	9	11	7897	11	10544	0.0415207
GO:0001032	molecular_function	RNA polymerase III type 3 promoter DNA binding	9	11	7897	11	10544	0.0415207
GO:0017124	molecular_function	SH3 domain binding	6	84	7897	102	10544	0.0476655
GO:0004467	molecular_function	long-chain fatty acid-CoA ligase activity	7	21	7897	23	10544	0.0479429
GO:0005244	molecular_function	voltage-gated ion channel activity	9	34	7897	39	10544	0.0494304
GO:0005529	molecular_function	carbohydrate binding	5	42	7897	49	10544	0.0505749
GO:0043565	molecular_function	sequence-specific DNA binding	6	126	7897	156	10544	0.0505876
GO:0070064	molecular_function	proline-rich region binding	5	25	7897	28	10544	0.0535846
GO:0006091	biological_process	generation of precursor metabolites and energy	5	10	7897	10	10544	0.0554556
GO:0045104	biological_process	intermediate filament cytoskeleton organization	5	10	7897	10	10544	0.0554556
GO:0010033	biological_process	response to organic substance	5	10	7897	10	10544	0.0554556
GO:0071260	biological_process	cellular response to mechanical stimulus	6	10	7897	10	10544	0.0554556
GO:0035050	biological_process	embryonic heart tube development	6	10	7897	10	10544	0.0554556
GO:0045175	biological_process	basal protein localization	7	10	7897	10	10544	0.0554556
GO:0007598	biological_process	blood coagulation, extrinsic pathway	7	10	7897	10	10544	0.0554556
GO:0045197	biological_process	establishment or maintenance of epithelial cell apical/basal polarity	7	10	7897	10	10544	0.0554556
GO:0030049	biological_process	muscle filament sliding	7	10	7897	10	10544	0.0554556
GO:0014065	biological_process	phosphatidylinositol 3-kinase cascade	7	10	7897	10	10544	0.0554556
GO:0010506	biological_process	regulation of autophagy	7	10	7897	10	10544	0.0554556
GO:0042254	biological_process	ribosome biogenesis	7	10	7897	10	10544	0.0554556
GO:0019932	biological_process	second-messenger-mediated signaling	7	10	7897	10	10544	0.0554556
GO:0031929	biological_process	TOR signaling cascade	7	10	7897	10	10544	0.0554556
GO:0046339	biological_process	diacylglycerol metabolic process	8	10	7897	10	10544	0.0554556
GO:0000266	biological_process	mitochondrial fission	8	10	7897	10	10544	0.0554556
GO:0015949	biological_process	nucleobase-containing small molecule interconversion	8	10	7897	10	10544	0.0554556
GO:0006729	biological_process	tetrahydrobiopterin biosynthetic process	8	10	7897	10	10544	0.0554556
GO:0048854	biological_process	brain morphogenesis	9	10	7897	10	10544	0.0554556
GO:0006879	biological_process	cellular iron ion homeostasis	9	10	7897	10	10544	0.0554556
GO:0030833	biological_process	regulation of actin filament polymerization	9	10	7897	10	10544	0.0554556
GO:0050860	biological_process	negative regulation of T cell receptor signaling pathway	10	10	7897	10	10544	0.0554556
GO:0007409	biological_process	axonogenesis	12	10	7897	10	10544	0.0554556
GO:0000079	biological_process	regulation of cyclin-dependent protein kinase activity	12	10	7897	10	10544	0.0554556
GO:0034339	biological_process	regulation of transcription from RNA polymerase II promoter by nuclear hormone receptor	13	10	7897	10	10544	0.0554556
GO:0072357	cellular_component	PTW/PP1 phosphatase complex	6	10	7897	10	10544	0.0554556
GO:0043198	cellular_component	dendritic shaft	8	10	7897	10	10544	0.0554556
GO:0031226	cellular_component	intrinsic to plasma membrane	8	10	7897	10	10544	0.0554556
GO:0030056	cellular_component	hemidesmosome	9	10	7897	10	10544	0.0554556
GO:0019992	molecular_function	diacylglycerol binding	5	10	7897	10	10544	0.0554556
GO:0005176	molecular_function	ErbB-2 class receptor binding	6	10	7897	10	10544	0.0554556
GO:0071837	molecular_function	HMG box domain binding	6	10	7897	10	10544	0.0554556
GO:0004860	molecular_function	protein kinase inhibitor activity	6	10	7897	10	10544	0.0554556
GO:0004459	molecular_function	L-lactate dehydrogenase activity	7	10	7897	10	10544	0.0554556
GO:0002083	molecular_function	4-hydroxybenzoate decaprenyltransferase activity	8	10	7897	10	10544	0.0554556
GO:0047293	molecular_function	4-hydroxybenzoate nonaprenyltransferase activity	8	10	7897	10	10544	0.0554556
GO:0030676	molecular_function	Rac guanyl-nucleotide exchange factor activity	9	10	7897	10	10544	0.0554556
GO:0004705	molecular_function	JUN kinase activity	12	10	7897	10	10544	0.0554556
GO:0032266	molecular_function	phosphatidylinositol-3-phosphate binding	7	20	7897	22	10544	0.0592011
GO:0070374	biological_process	positive regulation of ERK1 and ERK2 cascade	10	15	7897	16	10544	0.0622315
GO:0005604	cellular_component	basement membrane	7	15	7897	16	10544	0.0622315
GO:0017147	molecular_function	Wnt-protein binding	5	15	7897	16	10544	0.0622315
GO:0005083	molecular_function	small GTPase regulator activity	6	15	7897	16	10544	0.0622315
GO:0004709	molecular_function	MAP kinase kinase kinase activity	10	15	7897	16	10544	0.0622315
GO:0006917	biological_process	induction of apoptosis	9	48	7897	57	10544	0.0654692
GO:0016874	molecular_function	ligase activity	4	48	7897	57	10544	0.0654692
GO:0000082	biological_process	G1/S transition of mitotic cell cycle	7	28	7897	32	10544	0.067746
GO:0022900	biological_process	electron transport chain	6	32	7897	37	10544	0.0689151
GO:0006928	biological_process	cellular component movement	4	9	7897	9	10544	0.0740651
GO:0006666	biological_process	3-keto-sphinganine metabolic process	6	9	7897	9	10544	0.0740651
GO:0045217	biological_process	cell-cell junction maintenance	6	9	7897	9	10544	0.0740651
GO:0002378	biological_process	immunoglobulin biosynthetic process	6	9	7897	9	10544	0.0740651
GO:0048535	biological_process	lymph node development	6	9	7897	9	10544	0.0740651
GO:0006812	biological_process	cation transport	7	9	7897	9	10544	0.0740651
GO:0030100	biological_process	regulation of endocytosis	7	9	7897	9	10544	0.0740651
GO:0006069	biological_process	ethanol oxidation	8	9	7897	9	10544	0.0740651
GO:0007249	biological_process	I-kappaB kinase/NF-kappaB cascade	8	9	7897	9	10544	0.0740651
GO:0015711	biological_process	organic anion transport	8	9	7897	9	10544	0.0740651
GO:0051725	biological_process	protein de-ADP-ribosylation	8	9	7897	9	10544	0.0740651
GO:0007169	biological_process	transmembrane receptor protein tyrosine kinase signaling pathway	8	9	7897	9	10544	0.0740651
GO:0016578	biological_process	histone deubiquitination	9	9	7897	9	10544	0.0740651
GO:0045727	biological_process	positive regulation of translation	9	9	7897	9	10544	0.0740651
GO:0043928	biological_process	exonucleolytic nuclear-transcribed mRNA catabolic process involved in deadenylation-dependent decay	13	9	7897	9	10544	0.0740651
GO:0048025	biological_process	negative regulation of nuclear mRNA splicing, via spliceosome	13	9	7897	9	10544	0.0740651
GO:0035552	biological_process	oxidative single-stranded DNA demethylation	13	9	7897	9	10544	0.0740651
GO:0030315	cellular_component	T-tubule	8	9	7897	9	10544	0.0740651
GO:0031307	cellular_component	integral to mitochondrial outer membrane	15	9	7897	9	10544	0.0740651
GO:0005528	molecular_function	FK506 binding	6	9	7897	9	10544	0.0740651
GO:0047560	molecular_function	3-dehydrosphinganine reductase activity	7	9	7897	9	10544	0.0740651
GO:0003875	molecular_function	ADP-ribosylarginine hydrolase activity	7	9	7897	9	10544	0.0740651
GO:0004729	molecular_function	oxygen-dependent protoporphyrinogen oxidase activity	7	9	7897	9	10544	0.0740651
GO:0004623	molecular_function	phospholipase A2 activity	7	9	7897	9	10544	0.0740651
GO:0015355	molecular_function	secondary active monocarboxylate transmembrane transporter activity	7	9	7897	9	10544	0.0740651
GO:0017075	molecular_function	syntaxin-1 binding	7	9	7897	9	10544	0.0740651
GO:0005905	cellular_component	coated pit	6	43	7897	51	10544	0.0770791
GO:0042802	molecular_function	identical protein binding	5	90	7897	111	10544	0.0776429
GO:0044255	biological_process	cellular lipid metabolic process	5	23	7897	26	10544	0.0782101
GO:0008406	biological_process	gonad development	8	14	7897	15	10544	0.0787419
GO:0042813	molecular_function	Wnt-activated receptor activity	7	14	7897	15	10544	0.0787419
GO:0006954	biological_process	inflammatory response	6	35	7897	41	10544	0.08034
GO:0044212	molecular_function	transcription regulatory region DNA binding	7	35	7897	41	10544	0.08034
GO:0006468	biological_process	protein phosphorylation	8	27	7897	31	10544	0.0805217
GO:0005783	cellular_component	endoplasmic reticulum	9	177	7897	224	10544	0.0850183
GO:0060021	biological_process	palate development	5	18	7897	20	10544	0.0893891
GO:0005980	biological_process	glycogen catabolic process	8	18	7897	20	10544	0.0893891
GO:0043407	biological_process	negative regulation of MAP kinase activity	13	18	7897	20	10544	0.0893891
GO:0008047	molecular_function	enzyme activator activity	4	18	7897	20	10544	0.0893891
GO:0050660	molecular_function	flavin adenine dinucleotide binding	6	60	7897	73	10544	0.0923477
GO:0043005	cellular_component	neuron projection	6	34	7897	40	10544	0.0933235
GO:0008610	biological_process	lipid biosynthetic process	5	22	7897	25	10544	0.0940032
GO:0005882	cellular_component	intermediate filament	11	26	7897	30	10544	0.095384
GO:0008138	molecular_function	protein tyrosine/serine/threonine phosphatase activity	9	26	7897	30	10544	0.095384
GO:0003774	molecular_function	motor activity	9	56	7897	68	10544	0.09667
GO:0016332	biological_process	establishment or maintenance of polarity of embryonic epithelium	5	8	7897	8	10544	0.0989161
GO:0007405	biological_process	neuroblast proliferation	5	8	7897	8	10544	0.0989161
GO:0072593	biological_process	reactive oxygen species metabolic process	5	8	7897	8	10544	0.0989161
GO:0002237	biological_process	response to molecule of bacterial origin	5	8	7897	8	10544	0.0989161
GO:0031032	biological_process	actomyosin structure organization	6	8	7897	8	10544	0.0989161
GO:0034334	biological_process	adherens junction maintenance	6	8	7897	8	10544	0.0989161
GO:0048675	biological_process	axon extension	6	8	7897	8	10544	0.0989161
GO:0002268	biological_process	follicular dendritic cell differentiation	6	8	7897	8	10544	0.0989161
GO:0007157	biological_process	heterophilic cell-cell adhesion	6	8	7897	8	10544	0.0989161
GO:0046907	biological_process	intracellular transport	6	8	7897	8	10544	0.0989161
GO:0002576	biological_process	platelet degranulation	6	8	7897	8	10544	0.0989161
GO:0046902	biological_process	regulation of mitochondrial membrane permeability	6	8	7897	8	10544	0.0989161
GO:0048536	biological_process	spleen development	6	8	7897	8	10544	0.0989161
GO:0008088	biological_process	axon cargo transport	7	8	7897	8	10544	0.0989161
GO:0042100	biological_process	B cell proliferation	7	8	7897	8	10544	0.0989161
GO:0071230	biological_process	cellular response to amino acid stimulus	7	8	7897	8	10544	0.0989161
GO:0007502	biological_process	digestive tract mesoderm development	7	8	7897	8	10544	0.0989161
GO:0002467	biological_process	germinal center formation	7	8	7897	8	10544	0.0989161
GO:0045199	biological_process	maintenance of epithelial cell apical/basal polarity	7	8	7897	8	10544	0.0989161
GO:0043392	biological_process	negative regulation of DNA binding	7	8	7897	8	10544	0.0989161
GO:0051402	biological_process	neuron apoptotic process	7	8	7897	8	10544	0.0989161
GO:0043243	biological_process	positive regulation of protein complex disassembly	7	8	7897	8	10544	0.0989161
GO:0033365	biological_process	protein localization to organelle	7	8	7897	8	10544	0.0989161
GO:0034612	biological_process	response to tumor necrosis factor	7	8	7897	8	10544	0.0989161
GO:0071279	biological_process	cellular response to cobalt ion	8	8	7897	8	10544	0.0989161
GO:0048671	biological_process	negative regulation of collateral sprouting	8	8	7897	8	10544	0.0989161
GO:0010972	biological_process	negative regulation of G2/M transition of mitotic cell cycle	8	8	7897	8	10544	0.0989161
GO:0045837	biological_process	negative regulation of membrane potential	8	8	7897	8	10544	0.0989161
GO:0010637	biological_process	negative regulation of mitochondrial fusion	8	8	7897	8	10544	0.0989161
GO:0008634	biological_process	negative regulation of survival gene product expression	8	8	7897	8	10544	0.0989161
GO:0050868	biological_process	negative regulation of T cell activation	8	8	7897	8	10544	0.0989161
GO:0007097	biological_process	nuclear migration	8	8	7897	8	10544	0.0989161
GO:0047496	biological_process	vesicle transport along microtubule	8	8	7897	8	10544	0.0989161
GO:0006003	biological_process	fructose 2,6-bisphosphate metabolic process	9	8	7897	8	10544	0.0989161
GO:0006784	biological_process	heme a biosynthetic process	9	8	7897	8	10544	0.0989161
GO:0007616	biological_process	long-term memory	9	8	7897	8	10544	0.0989161
GO:0008078	biological_process	mesodermal cell migration	9	8	7897	8	10544	0.0989161
GO:0090141	biological_process	positive regulation of mitochondrial fission	10	8	7897	8	10544	0.0989161
GO:0006221	biological_process	pyrimidine nucleotide biosynthetic process	10	8	7897	8	10544	0.0989161
GO:0006352	biological_process	transcription initiation, DNA-dependent	10	8	7897	8	10544	0.0989161
GO:0006309	biological_process	DNA fragmentation involved in apoptotic nuclear change	11	8	7897	8	10544	0.0989161
GO:0021744	biological_process	dorsal motor nucleus of vagus nerve development	11	8	7897	8	10544	0.0989161
GO:0016558	biological_process	protein import into peroxisome matrix	11	8	7897	8	10544	0.0989161
GO:0035507	biological_process	regulation of myosin-light-chain-phosphatase activity	11	8	7897	8	10544	0.0989161
GO:0060042	biological_process	retina morphogenesis in camera-type eye	11	8	7897	8	10544	0.0989161
GO:0031398	biological_process	positive regulation of protein ubiquitination	12	8	7897	8	10544	0.0989161
GO:0009168	biological_process	purine ribonucleoside monophosphate biosynthetic process	12	8	7897	8	10544	0.0989161
GO:0050775	biological_process	positive regulation of dendrite morphogenesis	13	8	7897	8	10544	0.0989161
GO:0061003	biological_process	positive regulation of dendritic spine morphogenesis	14	8	7897	8	10544	0.0989161
GO:0000178	cellular_component	exosome (RNase complex)	7	8	7897	8	10544	0.0989161
GO:0045495	cellular_component	pole plasm	8	8	7897	8	10544	0.0989161
GO:0005853	cellular_component	eukaryotic translation elongation factor 1 complex	9	8	7897	8	10544	0.0989161
GO:0002102	cellular_component	podosome	9	8	7897	8	10544	0.0989161
GO:0030057	cellular_component	desmosome	10	8	7897	8	10544	0.0989161
GO:0045111	cellular_component	intermediate filament cytoskeleton	10	8	7897	8	10544	0.0989161
GO:0034045	cellular_component	pre-autophagosomal structure membrane	10	8	7897	8	10544	0.0989161
GO:0015935	cellular_component	small ribosomal subunit	10	8	7897	8	10544	0.0989161
GO:0051233	cellular_component	spindle midzone	10	8	7897	8	10544	0.0989161
GO:0005915	cellular_component	zonula adherens	10	8	7897	8	10544	0.0989161
GO:0030127	cellular_component	COPII vesicle coat	11	8	7897	8	10544	0.0989161
GO:0030897	cellular_component	HOPS complex	12	8	7897	8	10544	0.0989161
GO:0005785	cellular_component	signal recognition particle receptor complex	12	8	7897	8	10544	0.0989161
GO:0030914	cellular_component	STAGA complex	15	8	7897	8	10544	0.0989161
GO:0030234	molecular_function	enzyme regulator activity	3	8	7897	8	10544	0.0989161
GO:0005047	molecular_function	signal recognition particle binding	5	8	7897	8	10544	0.0989161
GO:0008521	molecular_function	acetyl-CoA transporter activity	6	8	7897	8	10544	0.0989161
GO:0004075	molecular_function	biotin carboxylase activity	6	8	7897	8	10544	0.0989161
GO:0016594	molecular_function	glycine binding	6	8	7897	8	10544	0.0989161
GO:0030274	molecular_function	LIM domain binding	6	8	7897	8	10544	0.0989161
GO:0008373	molecular_function	sialyltransferase activity	6	8	7897	8	10544	0.0989161
GO:0071987	molecular_function	WD40-repeat domain binding	6	8	7897	8	10544	0.0989161
GO:0003987	molecular_function	acetate-CoA ligase activity	7	8	7897	8	10544	0.0989161
GO:0003989	molecular_function	acetyl-CoA carboxylase activity	7	8	7897	8	10544	0.0989161
GO:0004089	molecular_function	carbonate dehydratase activity	7	8	7897	8	10544	0.0989161
GO:0004720	molecular_function	protein-lysine 6-oxidase activity	7	8	7897	8	10544	0.0989161
GO:0004029	molecular_function	aldehyde dehydrogenase (NAD) activity	8	8	7897	8	10544	0.0989161
GO:0004177	molecular_function	aminopeptidase activity	8	8	7897	8	10544	0.0989161
GO:0016208	molecular_function	AMP binding	8	8	7897	8	10544	0.0989161
GO:0008466	molecular_function	glycogenin glucosyltransferase activity	8	8	7897	8	10544	0.0989161
GO:0004653	molecular_function	polypeptide N-acetylgalactosaminyltransferase activity	8	8	7897	8	10544	0.0989161
GO:0003873	molecular_function	6-phosphofructo-2-kinase activity	9	8	7897	8	10544	0.0989161
GO:0004331	molecular_function	fructose-2,6-bisphosphate 2-phosphatase activity	9	8	7897	8	10544	0.0989161
GO:0004689	molecular_function	phosphorylase kinase activity	10	8	7897	8	10544	0.0989161
GO:0022824	molecular_function	transmitter-gated ion channel activity	10	8	7897	8	10544	0.0989161
GO:0016934	molecular_function	extracellular-glycine-gated chloride channel activity	13	8	7897	8	10544	0.0989161
GO:0055072	biological_process	iron ion homeostasis	9	13	7897	14	10544	0.0993213
GO:0032088	biological_process	negative regulation of NF-kappaB transcription factor activity	13	13	7897	14	10544	0.0993213
GO:0016568	biological_process	chromatin modification	9	111	7897	139	10544	0.102033
GO:0006631	biological_process	fatty acid metabolic process	9	33	7897	39	10544	0.108064
GO:0030326	biological_process	embryonic limb morphogenesis	8	17	7897	19	10544	0.109244
GO:0031072	molecular_function	heat shock protein binding	5	17	7897	19	10544	0.109244
GO:0090090	biological_process	negative regulation of canonical Wnt receptor signaling pathway	9	29	7897	34	10544	0.110826
GO:0042803	molecular_function	protein homodimerization activity	6	140	7897	177	10544	0.111264
GO:0007218	biological_process	neuropeptide signaling pathway	8	21	7897	24	10544	0.112565
GO:0043065	biological_process	positive regulation of apoptotic process	8	21	7897	24	10544	0.112565
GO:0030168	biological_process	platelet activation	5	40	7897	48	10544	0.115315
GO:0006810	biological_process	transport	5	85	7897	106	10544	0.123491
GO:0050690	biological_process	regulation of defense response to virus by virus	7	12	7897	13	10544	0.124841
GO:0042554	biological_process	superoxide anion generation	7	12	7897	13	10544	0.124841
GO:0004697	molecular_function	protein kinase C activity	9	12	7897	13	10544	0.124841
GO:0020037	molecular_function	heme binding	9	43	7897	52	10544	0.125121
GO:0071437	cellular_component	invadopodium	6	28	7897	33	10544	0.128961
GO:0031225	cellular_component	anchored to membrane	8	28	7897	33	10544	0.128961
GO:0005759	cellular_component	mitochondrial matrix	11	98	7897	123	10544	0.129157
GO:0001709	biological_process	cell fate determination	5	7	7897	7	10544	0.132101
GO:0009888	biological_process	tissue development	5	7	7897	7	10544	0.132101
GO:0030030	biological_process	cell projection organization	6	7	7897	7	10544	0.132101
GO:0006836	biological_process	neurotransmitter transport	6	7	7897	7	10544	0.132101
GO:0007525	biological_process	somatic muscle development	6	7	7897	7	10544	0.132101
GO:0030968	biological_process	endoplasmic reticulum unfolded protein response	7	7	7897	7	10544	0.132101
GO:0032091	biological_process	negative regulation of protein binding	7	7	7897	7	10544	0.132101
GO:0006907	biological_process	pinocytosis	7	7	7897	7	10544	0.132101
GO:0071777	biological_process	positive regulation of cell cycle cytokinesis	7	7	7897	7	10544	0.132101
GO:0050714	biological_process	positive regulation of protein secretion	7	7	7897	7	10544	0.132101
GO:0006024	biological_process	glycosaminoglycan biosynthetic process	8	7	7897	7	10544	0.132101
GO:0060037	biological_process	pharyngeal system development	8	7	7897	7	10544	0.132101
GO:0033261	biological_process	regulation of S phase	8	7	7897	7	10544	0.132101
GO:2000352	biological_process	negative regulation of endothelial cell apoptotic process	9	7	7897	7	10544	0.132101
GO:0021517	biological_process	ventral spinal cord development	9	7	7897	7	10544	0.132101
GO:0015937	biological_process	coenzyme A biosynthetic process	12	7	7897	7	10544	0.132101
GO:0032786	biological_process	positive regulation of transcription elongation, DNA-dependent	12	7	7897	7	10544	0.132101
GO:0051488	biological_process	activation of anaphase-promoting complex activity	14	7	7897	7	10544	0.132101
GO:0032321	biological_process	positive regulation of Rho GTPase activity	18	7	7897	7	10544	0.132101
GO:0034361	cellular_component	very-low-density lipoprotein particle	8	7	7897	7	10544	0.132101
GO:0043292	cellular_component	contractile fiber	9	7	7897	7	10544	0.132101
GO:0071339	cellular_component	MLL1 complex	9	7	7897	7	10544	0.132101
GO:0033179	cellular_component	proton-transporting V-type ATPase, V0 domain	9	7	7897	7	10544	0.132101
GO:0035631	cellular_component	CD40 receptor complex	10	7	7897	7	10544	0.132101
GO:0046581	cellular_component	intercellular canaliculus	10	7	7897	7	10544	0.132101
GO:0072686	cellular_component	mitotic spindle	NA	7	7897	7	10544	0.132101
GO:0008312	molecular_function	7S RNA binding	6	7	7897	7	10544	0.132101
GO:0030228	molecular_function	lipoprotein particle receptor activity	6	7	7897	7	10544	0.132101
GO:0008601	molecular_function	protein phosphatase type 2A regulator activity	6	7	7897	7	10544	0.132101
GO:0004000	molecular_function	adenosine deaminase activity	7	7	7897	7	10544	0.132101
GO:0070330	molecular_function	aromatase activity	7	7	7897	7	10544	0.132101
GO:0004065	molecular_function	arylsulfatase activity	7	7	7897	7	10544	0.132101
GO:0005001	molecular_function	transmembrane receptor protein tyrosine phosphatase activity	10	7	7897	7	10544	0.132101
GO:0005234	molecular_function	extracellular-glutamate-gated ion channel activity	12	7	7897	7	10544	0.132101
GO:0005242	molecular_function	inward rectifier potassium channel activity	12	7	7897	7	10544	0.132101
GO:0006396	biological_process	RNA processing	9	24	7897	28	10544	0.132395
GO:0019835	biological_process	cytolysis	5	16	7897	18	10544	0.132968
GO:0035338	biological_process	long-chain fatty-acyl-CoA biosynthetic process	9	16	7897	18	10544	0.132968
GO:0031258	cellular_component	lamellipodium membrane	9	16	7897	18	10544	0.132968
GO:0006351	biological_process	transcription, DNA-dependent	9	490	7897	638	10544	0.135572
GO:0006915	biological_process	apoptotic process	6	237	7897	305	10544	0.139354
GO:0007049	biological_process	cell cycle	4	166	7897	212	10544	0.140556
GO:0005758	cellular_component	mitochondrial intermembrane space	12	27	7897	32	10544	0.149511
GO:0005654	cellular_component	nucleoplasm	11	106	7897	134	10544	0.151032
GO:0030170	molecular_function	pyridoxal phosphate binding	6	23	7897	27	10544	0.15507
GO:0007389	biological_process	pattern specification process	5	11	7897	12	10544	0.156299
GO:0010827	biological_process	regulation of glucose transport	6	11	7897	12	10544	0.156299
GO:0006921	biological_process	cellular component disassembly involved in apoptotic process	7	11	7897	12	10544	0.156299
GO:0030199	biological_process	collagen fibril organization	8	11	7897	12	10544	0.156299
GO:0007519	biological_process	skeletal muscle tissue development	9	11	7897	12	10544	0.156299
GO:0051693	biological_process	actin filament capping	11	11	7897	12	10544	0.156299
GO:0071013	cellular_component	catalytic step 2 spliceosome	9	11	7897	12	10544	0.156299
GO:0080025	molecular_function	phosphatidylinositol-3,5-bisphosphate binding	7	11	7897	12	10544	0.156299
GO:0005546	molecular_function	phosphatidylinositol-4,5-bisphosphate binding	7	11	7897	12	10544	0.156299
GO:0006357	biological_process	regulation of transcription from RNA polymerase II promoter	11	34	7897	41	10544	0.156386
GO:0007166	biological_process	cell surface receptor signaling pathway	6	41	7897	50	10544	0.159003
GO:0001666	biological_process	response to hypoxia	5	19	7897	22	10544	0.159446
GO:0051607	biological_process	defense response to virus	5	15	7897	17	10544	0.161131
GO:0007417	biological_process	central nervous system development	7	15	7897	17	10544	0.161131
GO:0060070	biological_process	canonical Wnt receptor signaling pathway	8	15	7897	17	10544	0.161131
GO:0005978	biological_process	glycogen biosynthetic process	9	15	7897	17	10544	0.161131
GO:0005507	molecular_function	copper ion binding	8	15	7897	17	10544	0.161131
GO:0003713	molecular_function	transcription coactivator activity	6	58	7897	72	10544	0.164929
GO:0005615	cellular_component	extracellular space	5	108	7897	137	10544	0.166094
GO:0030674	molecular_function	protein binding, bridging	5	26	7897	31	10544	0.172668
GO:0001906	biological_process	cell killing	3	6	7897	6	10544	0.176414
GO:0035264	biological_process	multicellular organism growth	4	6	7897	6	10544	0.176414
GO:0035095	biological_process	behavioral response to nicotine	5	6	7897	6	10544	0.176414
GO:0022402	biological_process	cell cycle process	5	6	7897	6	10544	0.176414
GO:0006944	biological_process	cellular membrane fusion	5	6	7897	6	10544	0.176414
GO:0006072	biological_process	glycerol-3-phosphate metabolic process	5	6	7897	6	10544	0.176414
GO:0072676	biological_process	lymphocyte migration	5	6	7897	6	10544	0.176414
GO:0046716	biological_process	muscle cell homeostasis	5	6	7897	6	10544	0.176414
GO:0016486	biological_process	peptide hormone processing	5	6	7897	6	10544	0.176414
GO:0008104	biological_process	protein localization	5	6	7897	6	10544	0.176414
GO:0007398	biological_process	ectoderm development	6	6	7897	6	10544	0.176414
GO:0045088	biological_process	regulation of innate immune response	6	6	7897	6	10544	0.176414
GO:0043393	biological_process	regulation of protein binding	6	6	7897	6	10544	0.176414
GO:0032880	biological_process	regulation of protein localization	6	6	7897	6	10544	0.176414
GO:0009620	biological_process	response to fungus	6	6	7897	6	10544	0.176414
GO:0010070	biological_process	zygote asymmetric cell division	6	6	7897	6	10544	0.176414
GO:0007340	biological_process	acrosome reaction	7	6	7897	6	10544	0.176414
GO:0060612	biological_process	adipose tissue development	7	6	7897	6	10544	0.176414
GO:0048208	biological_process	COPII vesicle coating	7	6	7897	6	10544	0.176414
GO:0035162	biological_process	embryonic hemopoiesis	7	6	7897	6	10544	0.176414
GO:2000146	biological_process	negative regulation of cell motility	7	6	7897	6	10544	0.176414
GO:0032753	biological_process	positive regulation of interleukin-4 production	7	6	7897	6	10544	0.176414
GO:0032330	biological_process	regulation of chondrocyte differentiation	7	6	7897	6	10544	0.176414
GO:0042320	biological_process	regulation of circadian sleep/wake cycle, REM sleep	7	6	7897	6	10544	0.176414
GO:0042035	biological_process	regulation of cytokine biosynthetic process	7	6	7897	6	10544	0.176414
GO:0009794	biological_process	regulation of mitotic cell cycle, embryonic	7	6	7897	6	10544	0.176414
GO:0043497	biological_process	regulation of protein heterodimerization activity	7	6	7897	6	10544	0.176414
GO:0007271	biological_process	synaptic transmission, cholinergic	7	6	7897	6	10544	0.176414
GO:0060065	biological_process	uterus development	7	6	7897	6	10544	0.176414
GO:0042772	biological_process	DNA damage response, signal transduction resulting in transcription	8	6	7897	6	10544	0.176414
GO:0007213	biological_process	G-protein coupled acetylcholine receptor signaling pathway	8	6	7897	6	10544	0.176414
GO:0030201	biological_process	heparan sulfate proteoglycan metabolic process	8	6	7897	6	10544	0.176414
GO:0001553	biological_process	luteinization	8	6	7897	6	10544	0.176414
GO:0030879	biological_process	mammary gland development	8	6	7897	6	10544	0.176414
GO:0043569	biological_process	negative regulation of insulin-like growth factor receptor signaling pathway	8	6	7897	6	10544	0.176414
GO:0072179	biological_process	nephric duct formation	8	6	7897	6	10544	0.176414
GO:0035644	biological_process	phosphoanandamide dephosphorylation	8	6	7897	6	10544	0.176414
GO:0033603	biological_process	positive regulation of dopamine secretion	8	6	7897	6	10544	0.176414
GO:0050870	biological_process	positive regulation of T cell activation	8	6	7897	6	10544	0.176414
GO:0072107	biological_process	positive regulation of ureteric bud formation	8	6	7897	6	10544	0.176414
GO:0032817	biological_process	regulation of natural killer cell proliferation	8	6	7897	6	10544	0.176414
GO:0072182	biological_process	regulation of nephron tubule epithelial cell differentiation	8	6	7897	6	10544	0.176414
GO:0042220	biological_process	response to cocaine	8	6	7897	6	10544	0.176414
GO:0021530	biological_process	spinal cord oligodendrocyte cell fate specification	8	6	7897	6	10544	0.176414
GO:0048485	biological_process	sympathetic nervous system development	8	6	7897	6	10544	0.176414
GO:0060084	biological_process	synaptic transmission involved in micturition	8	6	7897	6	10544	0.176414
GO:0061290	biological_process	canonical Wnt receptor signaling pathway involved in metanephric kidney development	9	6	7897	6	10544	0.176414
GO:0017004	biological_process	cytochrome complex assembly	9	6	7897	6	10544	0.176414
GO:0007188	biological_process	G-protein signaling, coupled to cAMP nucleotide second messenger	9	6	7897	6	10544	0.176414
GO:0048034	biological_process	heme O biosynthetic process	9	6	7897	6	10544	0.176414
GO:0070189	biological_process	kynurenine metabolic process	9	6	7897	6	10544	0.176414
GO:0060291	biological_process	long-term synaptic potentiation	9	6	7897	6	10544	0.176414
GO:0008584	biological_process	male gonad development	9	6	7897	6	10544	0.176414
GO:0060231	biological_process	mesenchymal to epithelial transition	9	6	7897	6	10544	0.176414
GO:0001707	biological_process	mesoderm formation	9	6	7897	6	10544	0.176414
GO:0001823	biological_process	mesonephros development	9	6	7897	6	10544	0.176414
GO:0019941	biological_process	modification-dependent protein catabolic process	9	6	7897	6	10544	0.176414
GO:0045759	biological_process	negative regulation of action potential	9	6	7897	6	10544	0.176414
GO:0042326	biological_process	negative regulation of phosphorylation	9	6	7897	6	10544	0.176414
GO:0031914	biological_process	negative regulation of synaptic plasticity	9	6	7897	6	10544	0.176414
GO:0048663	biological_process	neuron fate commitment	9	6	7897	6	10544	0.176414
GO:0042421	biological_process	norepinephrine biosynthetic process	9	6	7897	6	10544	0.176414
GO:0050857	biological_process	positive regulation of antigen receptor-mediated signaling pathway	9	6	7897	6	10544	0.176414
GO:0010595	biological_process	positive regulation of endothelial cell migration	9	6	7897	6	10544	0.176414
GO:0050769	biological_process	positive regulation of neurogenesis	9	6	7897	6	10544	0.176414
GO:0048714	biological_process	positive regulation of oligodendrocyte differentiation	9	6	7897	6	10544	0.176414
GO:0050855	biological_process	regulation of B cell receptor signaling pathway	9	6	7897	6	10544	0.176414
GO:0032972	biological_process	regulation of muscle filament sliding speed	9	6	7897	6	10544	0.176414
GO:0051963	biological_process	regulation of synapse assembly	9	6	7897	6	10544	0.176414
GO:0050856	biological_process	regulation of T cell receptor signaling pathway	9	6	7897	6	10544	0.176414
GO:0002026	biological_process	regulation of the force of heart contraction	9	6	7897	6	10544	0.176414
GO:0035617	biological_process	stress granule disassembly	9	6	7897	6	10544	0.176414
GO:0060676	biological_process	ureteric bud formation	9	6	7897	6	10544	0.176414
GO:0021562	biological_process	vestibulocochlear nerve development	9	6	7897	6	10544	0.176414
GO:0003180	biological_process	aortic valve morphogenesis	10	6	7897	6	10544	0.176414
GO:0002086	biological_process	diaphragm contraction	10	6	7897	6	10544	0.176414
GO:0033327	biological_process	Leydig cell differentiation	10	6	7897	6	10544	0.176414
GO:0045947	biological_process	negative regulation of translational initiation	10	6	7897	6	10544	0.176414
GO:0021631	biological_process	optic nerve morphogenesis	10	6	7897	6	10544	0.176414
GO:0010862	biological_process	positive regulation of pathway-restricted SMAD protein phosphorylation	10	6	7897	6	10544	0.176414
GO:2000096	biological_process	positive regulation of Wnt receptor signaling pathway, planar cell polarity pathway	10	6	7897	6	10544	0.176414
GO:0006626	biological_process	protein targeting to mitochondrion	10	6	7897	6	10544	0.176414
GO:0006163	biological_process	purine nucleotide metabolic process	10	6	7897	6	10544	0.176414
GO:0043620	biological_process	regulation of DNA-dependent transcription in response to stress	10	6	7897	6	10544	0.176414
GO:0042053	biological_process	regulation of dopamine metabolic process	10	6	7897	6	10544	0.176414
GO:0001923	biological_process	B-1 B cell differentiation	11	6	7897	6	10544	0.176414
GO:0003215	biological_process	cardiac right ventricle morphogenesis	11	6	7897	6	10544	0.176414
GO:0043923	biological_process	positive regulation by host of viral transcription	11	6	7897	6	10544	0.176414
GO:0045582	biological_process	positive regulation of T cell differentiation	11	6	7897	6	10544	0.176414
GO:0046831	biological_process	regulation of RNA export from nucleus	11	6	7897	6	10544	0.176414
GO:0031146	biological_process	SCF-dependent proteasomal ubiquitin-dependent protein catabolic process	11	6	7897	6	10544	0.176414
GO:0006154	biological_process	adenosine catabolic process	12	6	7897	6	10544	0.176414
GO:0021952	biological_process	central nervous system projection neuron axonogenesis	12	6	7897	6	10544	0.176414
GO:0021771	biological_process	lateral geniculate nucleus development	12	6	7897	6	10544	0.176414
GO:0061098	biological_process	positive regulation of protein tyrosine kinase activity	12	6	7897	6	10544	0.176414
GO:0043462	biological_process	regulation of ATPase activity	12	6	7897	6	10544	0.176414
GO:0006241	biological_process	CTP biosynthetic process	13	6	7897	6	10544	0.176414
GO:0006183	biological_process	GTP biosynthetic process	13	6	7897	6	10544	0.176414
GO:0051209	biological_process	release of sequestered calcium ion into cytosol	13	6	7897	6	10544	0.176414
GO:0006228	biological_process	UTP biosynthetic process	13	6	7897	6	10544	0.176414
GO:2000607	biological_process	negative regulation of cell proliferation involved in mesonephros development	NA	6	7897	6	10544	0.176414
GO:2000703	biological_process	negative regulation of fibroblast growth factor receptor signaling pathway involved in ureteric bud formation	NA	6	7897	6	10544	0.176414
GO:2000734	biological_process	negative regulation of glial cell-derived neurotrophic factor receptor signaling pathway involved in ureteric bud formation	NA	6	7897	6	10544	0.176414
GO:2000667	biological_process	positive regulation of interleukin-13 secretion	NA	6	7897	6	10544	0.176414
GO:2000664	biological_process	positive regulation of interleukin-5 secretion	NA	6	7897	6	10544	0.176414
GO:2000611	biological_process	positive regulation of thyroid hormone generation	NA	6	7897	6	10544	0.176414
GO:2000679	biological_process	positive regulation of transcription regulatory region DNA binding	NA	6	7897	6	10544	0.176414
GO:2000683	biological_process	regulation of cellular response to X-ray	NA	6	7897	6	10544	0.176414
GO:0042175	cellular_component	nuclear outer membrane-endoplasmic reticulum membrane network	6	6	7897	6	10544	0.176414
GO:0030904	cellular_component	retromer complex	6	6	7897	6	10544	0.176414
GO:0005640	cellular_component	nuclear outer membrane	8	6	7897	6	10544	0.176414
GO:0032281	cellular_component	alpha-amino-3-hydroxy-5-methyl-4-isoxazolepropionic acid selective glutamate receptor complex	9	6	7897	6	10544	0.176414
GO:0070688	cellular_component	MLL5-L complex	9	6	7897	6	10544	0.176414
GO:0005964	cellular_component	phosphorylase kinase complex	9	6	7897	6	10544	0.176414
GO:0030667	cellular_component	secretory granule membrane	12	6	7897	6	10544	0.176414
GO:0005671	cellular_component	Ada2/Gcn5/Ada3 transcription activator complex	14	6	7897	6	10544	0.176414
GO:0030235	molecular_function	nitric-oxide synthase regulator activity	4	6	7897	6	10544	0.176414
GO:0019208	molecular_function	phosphatase regulator activity	4	6	7897	6	10544	0.176414
GO:0004325	molecular_function	ferrochelatase activity	5	6	7897	6	10544	0.176414
GO:0045295	molecular_function	gamma-catenin binding	5	6	7897	6	10544	0.176414
GO:0016847	molecular_function	1-aminocyclopropane-1-carboxylate synthase activity	6	6	7897	6	10544	0.176414
GO:0015464	molecular_function	acetylcholine receptor activity	6	6	7897	6	10544	0.176414
GO:0043425	molecular_function	bHLH transcription factor binding	6	6	7897	6	10544	0.176414
GO:0047804	molecular_function	cysteine-S-conjugate beta-lyase activity	6	6	7897	6	10544	0.176414
GO:0003684	molecular_function	damaged DNA binding	6	6	7897	6	10544	0.176414
GO:0003913	molecular_function	DNA photolyase activity	6	6	7897	6	10544	0.176414
GO:0035035	molecular_function	histone acetyltransferase binding	6	6	7897	6	10544	0.176414
GO:0004888	molecular_function	transmembrane signaling receptor activity	6	6	7897	6	10544	0.176414
GO:0031685	molecular_function	adenosine receptor binding	7	6	7897	6	10544	0.176414
GO:0004013	molecular_function	adenosylhomocysteinase activity	7	6	7897	6	10544	0.176414
GO:0004303	molecular_function	estradiol 17-beta-dehydrogenase activity	7	6	7897	6	10544	0.176414
GO:0005092	molecular_function	GDP-dissociation inhibitor activity	7	6	7897	6	10544	0.176414
GO:0004370	molecular_function	glycerol kinase activity	7	6	7897	6	10544	0.176414
GO:0016212	molecular_function	kynurenine-oxoglutarate transaminase activity	7	6	7897	6	10544	0.176414
GO:0031593	molecular_function	polyubiquitin binding	7	6	7897	6	10544	0.176414
GO:0001078	molecular_function	RNA polymerase II core promoter proximal region sequence-specific DNA binding transcription factor activity involved in negative regulation of transcription	7	6	7897	6	10544	0.176414
GO:0004142	molecular_function	diacylglycerol cholinephosphotransferase activity	8	6	7897	6	10544	0.176414
GO:0051371	molecular_function	muscle alpha-actinin binding	8	6	7897	6	10544	0.176414
GO:0004550	molecular_function	nucleoside diphosphate kinase activity	8	6	7897	6	10544	0.176414
GO:0004721	molecular_function	phosphoprotein phosphatase activity	8	6	7897	6	10544	0.176414
GO:0008495	molecular_function	protoheme IX farnesyltransferase activity	8	6	7897	6	10544	0.176414
GO:0008768	molecular_function	UDP-sugar diphosphatase activity	8	6	7897	6	10544	0.176414
GO:0050681	molecular_function	androgen receptor binding	9	6	7897	6	10544	0.176414
GO:0000987	molecular_function	core promoter proximal region sequence-specific DNA binding	9	6	7897	6	10544	0.176414
GO:0004385	molecular_function	guanylate kinase activity	9	6	7897	6	10544	0.176414
GO:0032450	molecular_function	maltose alpha-glucosidase activity	9	6	7897	6	10544	0.176414
GO:0017188	molecular_function	aspartate N-acetyltransferase activity	10	6	7897	6	10544	0.176414
GO:0004526	molecular_function	ribonuclease P activity	10	6	7897	6	10544	0.176414
GO:0004889	molecular_function	acetylcholine-activated cation-selective channel activity	12	6	7897	6	10544	0.176414
GO:0005251	molecular_function	delayed rectifier potassium channel activity	12	6	7897	6	10544	0.176414
GO:0032454	molecular_function	histone demethylase activity (H3-K9 specific)	6	18	7897	21	10544	0.188498
GO:0009615	biological_process	response to virus	6	14	7897	16	10544	0.194314
GO:0006338	biological_process	chromatin remodeling	10	14	7897	16	10544	0.194314
GO:0045028	molecular_function	G-protein coupled purinergic nucleotide receptor activity	9	14	7897	16	10544	0.194314
GO:0005770	cellular_component	late endosome	10	10	7897	11	10544	0.194805
GO:0001669	cellular_component	acrosomal vesicle	12	10	7897	11	10544	0.194805
GO:0005178	molecular_function	integrin binding	6	32	7897	39	10544	0.200883
GO:0000139	cellular_component	Golgi membrane	11	216	7897	280	10544	0.210335
GO:0030165	molecular_function	PDZ domain binding	6	35	7897	43	10544	0.212406
GO:0035023	biological_process	regulation of Rho protein signal transduction	10	55	7897	69	10544	0.218589
GO:0016787	molecular_function	hydrolase activity	4	55	7897	69	10544	0.218589
GO:0002474	biological_process	antigen processing and presentation of peptide antigen via MHC class I	6	17	7897	20	10544	0.221753
GO:0005815	cellular_component	microtubule organizing center	9	48	7897	60	10544	0.225286
GO:0006376	biological_process	mRNA splice site selection	13	31	7897	38	10544	0.226443
GO:0007163	biological_process	establishment or maintenance of cell polarity	4	13	7897	15	10544	0.233088
GO:0051726	biological_process	regulation of cell cycle	5	13	7897	15	10544	0.233088
GO:0045039	biological_process	protein import into mitochondrial inner membrane	7	13	7897	15	10544	0.233088
GO:0005901	cellular_component	caveola	8	13	7897	15	10544	0.233088
GO:0042719	cellular_component	mitochondrial intermembrane space protein transporter complex	13	13	7897	15	10544	0.233088
GO:0009607	biological_process	response to biotic stimulus	4	5	7897	5	10544	0.235584
GO:0031295	biological_process	T cell costimulation	5	5	7897	5	10544	0.235584
GO:0060429	biological_process	epithelium development	6	5	7897	5	10544	0.235584
GO:0050918	biological_process	positive chemotaxis	6	5	7897	5	10544	0.235584
GO:0017157	biological_process	regulation of exocytosis	6	5	7897	5	10544	0.235584
GO:0006801	biological_process	superoxide metabolic process	6	5	7897	5	10544	0.235584
GO:0042110	biological_process	T cell activation	6	5	7897	5	10544	0.235584
GO:0000085	biological_process	G2 phase of mitotic cell cycle	7	5	7897	5	10544	0.235584
GO:0001889	biological_process	liver development	7	5	7897	5	10544	0.235584
GO:0007274	biological_process	neuromuscular synaptic transmission	7	5	7897	5	10544	0.235584
GO:0007270	biological_process	neuron-neuron synaptic transmission	7	5	7897	5	10544	0.235584
GO:0035235	biological_process	ionotropic glutamate receptor signaling pathway	8	5	7897	5	10544	0.235584
GO:0047497	biological_process	mitochondrion transport along microtubule	8	5	7897	5	10544	0.235584
GO:0030970	biological_process	retrograde protein transport, ER to cytosol	8	5	7897	5	10544	0.235584
GO:0030206	biological_process	chondroitin sulfate biosynthetic process	9	5	7897	5	10544	0.235584
GO:0033540	biological_process	fatty acid beta-oxidation using acyl-CoA oxidase	9	5	7897	5	10544	0.235584
GO:0048009	biological_process	insulin-like growth factor receptor signaling pathway	9	5	7897	5	10544	0.235584
GO:0006044	biological_process	N-acetylglucosamine metabolic process	9	5	7897	5	10544	0.235584
GO:0006449	biological_process	regulation of translational termination	9	5	7897	5	10544	0.235584
GO:0060395	biological_process	SMAD protein signal transduction	9	5	7897	5	10544	0.235584
GO:0046654	biological_process	tetrahydrofolate biosynthetic process	9	5	7897	5	10544	0.235584
GO:0019433	biological_process	triglyceride catabolic process	9	5	7897	5	10544	0.235584
GO:0035024	biological_process	negative regulation of Rho protein signal transduction	10	5	7897	5	10544	0.235584
GO:0018242	biological_process	protein O-linked glycosylation via serine	10	5	7897	5	10544	0.235584
GO:0018243	biological_process	protein O-linked glycosylation via threonine	10	5	7897	5	10544	0.235584
GO:0006621	biological_process	protein retention in ER lumen	10	5	7897	5	10544	0.235584
GO:0016925	biological_process	protein sumoylation	10	5	7897	5	10544	0.235584
GO:0002040	biological_process	sprouting angiogenesis	10	5	7897	5	10544	0.235584
GO:0000038	biological_process	very long-chain fatty acid metabolic process	10	5	7897	5	10544	0.235584
GO:0051491	biological_process	positive regulation of filopodium assembly	11	5	7897	5	10544	0.235584
GO:0071108	biological_process	protein K48-linked deubiquitination	11	5	7897	5	10544	0.235584
GO:0043405	biological_process	regulation of MAP kinase activity	12	5	7897	5	10544	0.235584
GO:0006693	biological_process	prostaglandin metabolic process	13	5	7897	5	10544	0.235584
GO:0044297	cellular_component	cell body	5	5	7897	5	10544	0.235584
GO:0043190	cellular_component	ATP-binding cassette (ABC) transporter complex	7	5	7897	5	10544	0.235584
GO:0070469	cellular_component	respiratory chain	7	5	7897	5	10544	0.235584
GO:0016235	cellular_component	aggresome	8	5	7897	5	10544	0.235584
GO:0001891	cellular_component	phagocytic cup	8	5	7897	5	10544	0.235584
GO:0005786	cellular_component	signal recognition particle, endoplasmic reticulum targeting	10	5	7897	5	10544	0.235584
GO:0005796	cellular_component	Golgi lumen	11	5	7897	5	10544	0.235584
GO:0005761	cellular_component	mitochondrial ribosome	12	5	7897	5	10544	0.235584
GO:0005782	cellular_component	peroxisomal matrix	12	5	7897	5	10544	0.235584
GO:0031093	cellular_component	platelet alpha granule lumen	13	5	7897	5	10544	0.235584
GO:0016581	cellular_component	NuRD complex	14	5	7897	5	10544	0.235584
GO:0043236	molecular_function	laminin binding	5	5	7897	5	10544	0.235584
GO:0031491	molecular_function	nucleosome binding	5	5	7897	5	10544	0.235584
GO:0005522	molecular_function	profilin binding	5	5	7897	5	10544	0.235584
GO:0046923	molecular_function	ER retention sequence binding	6	5	7897	5	10544	0.235584
GO:0042169	molecular_function	SH2 domain binding	6	5	7897	5	10544	0.235584
GO:0047316	molecular_function	glutamine-phenylpyruvate transaminase activity	7	5	7897	5	10544	0.235584
GO:0004594	molecular_function	pantothenate kinase activity	7	5	7897	5	10544	0.235584
GO:0050327	molecular_function	testosterone 17-beta-dehydrogenase (NAD+) activity	7	5	7897	5	10544	0.235584
GO:0005031	molecular_function	tumor necrosis factor-activated receptor activity	7	5	7897	5	10544	0.235584
GO:0008235	molecular_function	metalloexopeptidase activity	8	5	7897	5	10544	0.235584
GO:0015450	molecular_function	P-P-bond-hydrolysis-driven protein transmembrane transporter activity	8	5	7897	5	10544	0.235584
GO:0070008	molecular_function	serine-type exopeptidase activity	8	5	7897	5	10544	0.235584
GO:0005114	molecular_function	type II transforming growth factor beta receptor binding	8	5	7897	5	10544	0.235584
GO:0004971	molecular_function	alpha-amino-3-hydroxy-5-methyl-4-isoxazole propionate selective glutamate receptor activity	9	5	7897	5	10544	0.235584
GO:0003934	molecular_function	GTP cyclohydrolase I activity	9	5	7897	5	10544	0.235584
GO:0008536	molecular_function	Ran GTPase binding	9	5	7897	5	10544	0.235584
GO:0060001	molecular_function	minus-end directed microfilament motor activity	11	5	7897	5	10544	0.235584
GO:0008286	biological_process	insulin receptor signaling pathway	9	34	7897	42	10544	0.237623
GO:0007015	biological_process	actin filament organization	6	9	7897	10	10544	0.24155
GO:0030574	biological_process	collagen catabolic process	7	9	7897	10	10544	0.24155
GO:0000084	biological_process	S phase of mitotic cell cycle	7	9	7897	10	10544	0.24155
GO:0043653	biological_process	mitochondrial fragmentation involved in apoptosis	8	9	7897	10	10544	0.24155
GO:0046034	biological_process	ATP metabolic process	13	9	7897	10	10544	0.24155
GO:0043507	biological_process	positive regulation of JUN kinase activity	14	9	7897	10	10544	0.24155
GO:0051537	molecular_function	2 iron, 2 sulfur cluster binding	6	9	7897	10	10544	0.24155
GO:0008301	molecular_function	DNA binding, bending	6	9	7897	10	10544	0.24155
GO:0008237	molecular_function	metallopeptidase activity	7	9	7897	10	10544	0.24155
GO:0005829	cellular_component	cytosol	9	631	7897	831	10544	0.250354
GO:0043235	cellular_component	receptor complex	5	30	7897	37	10544	0.25429
GO:0006511	biological_process	ubiquitin-dependent protein catabolic process	10	108	7897	139	10544	0.254808
GO:0007399	biological_process	nervous system development	6	92	7897	118	10544	0.255648
GO:0001764	biological_process	neuron migration	7	16	7897	19	10544	0.259499
GO:0005977	biological_process	glycogen metabolic process	8	16	7897	19	10544	0.259499
GO:0071558	molecular_function	histone demethylase activity (H3-K27 specific)	6	16	7897	19	10544	0.259499
GO:0035575	molecular_function	histone demethylase activity (H4-K20 specific)	6	16	7897	19	10544	0.259499
GO:0051864	molecular_function	histone demethylase activity (H3-K36 specific)	7	16	7897	19	10544	0.259499
GO:0004339	molecular_function	glucan 1,4-alpha-glucosidase activity	8	16	7897	19	10544	0.259499
GO:0016477	biological_process	cell migration	6	43	7897	54	10544	0.264005
GO:0015293	molecular_function	symporter activity	7	33	7897	41	10544	0.264885
GO:0007257	biological_process	activation of JUN kinase activity	10	26	7897	32	10544	0.273015
GO:0005578	cellular_component	proteinaceous extracellular matrix	6	75	7897	96	10544	0.273473
GO:0006950	biological_process	response to stress	4	62	7897	79	10544	0.276455
GO:0009055	molecular_function	electron carrier activity	3	49	7897	62	10544	0.27745
GO:0001501	biological_process	skeletal system development	6	12	7897	14	10544	0.277959
GO:0006469	biological_process	negative regulation of protein kinase activity	11	12	7897	14	10544	0.277959
GO:0005814	cellular_component	centriole	11	12	7897	14	10544	0.277959
GO:0070403	molecular_function	NAD+ binding	6	12	7897	14	10544	0.277959
GO:0004672	molecular_function	protein kinase activity	7	12	7897	14	10544	0.277959
GO:0004708	molecular_function	MAP kinase kinase activity	9	12	7897	14	10544	0.277959
GO:0005179	molecular_function	hormone activity	6	19	7897	23	10544	0.279097
GO:0044419	biological_process	interspecies interaction between organisms	4	39	7897	49	10544	0.282278
GO:0005635	cellular_component	nuclear envelope	11	29	7897	36	10544	0.284442
GO:0004674	molecular_function	protein serine/threonine kinase activity	8	159	7897	207	10544	0.290461
GO:0032587	cellular_component	ruffle membrane	9	58	7897	74	10544	0.29357
GO:0034613	biological_process	cellular protein localization	6	8	7897	9	10544	0.297725
GO:0007051	biological_process	spindle organization	6	8	7897	9	10544	0.297725
GO:0050884	biological_process	neuromuscular process controlling posture	7	8	7897	9	10544	0.297725
GO:0048546	biological_process	digestive tract morphogenesis	8	8	7897	9	10544	0.297725
GO:0051899	biological_process	membrane depolarization	8	8	7897	9	10544	0.297725
GO:0031011	cellular_component	Ino80 complex	8	8	7897	9	10544	0.297725
GO:0004601	molecular_function	peroxidase activity	6	8	7897	9	10544	0.297725
GO:0001558	biological_process	regulation of cell growth	5	15	7897	18	10544	0.301943
GO:0030308	biological_process	negative regulation of cell growth	6	15	7897	18	10544	0.301943
GO:0030177	biological_process	positive regulation of Wnt receptor signaling pathway	8	15	7897	18	10544	0.301943
GO:0043967	biological_process	histone H4 acetylation	10	15	7897	18	10544	0.301943
GO:0005795	cellular_component	Golgi stack	11	15	7897	18	10544	0.301943
GO:0048471	cellular_component	perinuclear region of cytoplasm	9	195	7897	255	10544	0.306651
GO:0004197	molecular_function	cysteine-type endopeptidase activity	8	25	7897	31	10544	0.306681
GO:0005249	molecular_function	voltage-gated potassium channel activity	11	38	7897	48	10544	0.310009
GO:0006281	biological_process	DNA repair	9	54	7897	69	10544	0.312148
GO:0009987	biological_process	cellular process	3	4	7897	4	10544	0.314589
GO:0044236	biological_process	multicellular organismal metabolic process	4	4	7897	4	10544	0.314589
GO:0006807	biological_process	nitrogen compound metabolic process	4	4	7897	4	10544	0.314589
GO:0007585	biological_process	respiratory gaseous exchange	4	4	7897	4	10544	0.314589
GO:0016998	biological_process	cell wall macromolecule catabolic process	5	4	7897	4	10544	0.314589
GO:0045216	biological_process	cell-cell junction organization	5	4	7897	4	10544	0.314589
GO:0042118	biological_process	endothelial cell activation	5	4	7897	4	10544	0.314589
GO:0060152	biological_process	microtubule-based peroxisome localization	5	4	7897	4	10544	0.314589
GO:0043932	biological_process	ossification involved in bone remodeling	5	4	7897	4	10544	0.314589
GO:0072657	biological_process	protein localization in membrane	5	4	7897	4	10544	0.314589
GO:0009409	biological_process	response to cold	5	4	7897	4	10544	0.314589
GO:0048278	biological_process	vesicle docking	5	4	7897	4	10544	0.314589
GO:0060710	biological_process	chorio-allantoic fusion	6	4	7897	4	10544	0.314589
GO:0070483	biological_process	detection of hypoxia	6	4	7897	4	10544	0.314589
GO:0046952	biological_process	ketone body catabolic process	6	4	7897	4	10544	0.314589
GO:0070306	biological_process	lens fiber cell differentiation	6	4	7897	4	10544	0.314589
GO:0048513	biological_process	organ development	6	4	7897	4	10544	0.314589
GO:0006996	biological_process	organelle organization	6	4	7897	4	10544	0.314589
GO:0001778	biological_process	plasma membrane repair	6	4	7897	4	10544	0.314589
GO:0001967	biological_process	suckling behavior	6	4	7897	4	10544	0.314589
GO:0006906	biological_process	vesicle fusion	6	4	7897	4	10544	0.314589
GO:0008154	biological_process	actin polymerization or depolymerization	7	4	7897	4	10544	0.314589
GO:0060561	biological_process	apoptotic process involved in morphogenesis	7	4	7897	4	10544	0.314589
GO:0006699	biological_process	bile acid biosynthetic process	7	4	7897	4	10544	0.314589
GO:0008643	biological_process	carbohydrate transport	7	4	7897	4	10544	0.314589
GO:0070836	biological_process	caveola assembly	7	4	7897	4	10544	0.314589
GO:0048469	biological_process	cell maturation	7	4	7897	4	10544	0.314589
GO:0000904	biological_process	cell morphogenesis involved in differentiation	7	4	7897	4	10544	0.314589
GO:0060216	biological_process	definitive hemopoiesis	7	4	7897	4	10544	0.314589
GO:0006703	biological_process	estrogen biosynthetic process	7	4	7897	4	10544	0.314589
GO:0055088	biological_process	lipid homeostasis	7	4	7897	4	10544	0.314589
GO:0072393	biological_process	microtubule anchoring at microtubule organizing center	7	4	7897	4	10544	0.314589
GO:0030239	biological_process	myofibril assembly	7	4	7897	4	10544	0.314589
GO:0001937	biological_process	negative regulation of endothelial cell proliferation	7	4	7897	4	10544	0.314589
GO:0010629	biological_process	negative regulation of gene expression	7	4	7897	4	10544	0.314589
GO:0055086	biological_process	nucleobase-containing small molecule metabolic process	7	4	7897	4	10544	0.314589
GO:0022409	biological_process	positive regulation of cell-cell adhesion	7	4	7897	4	10544	0.314589
GO:0002087	biological_process	regulation of respiratory gaseous exchange by neurological system process	7	4	7897	4	10544	0.314589
GO:0035455	biological_process	response to interferon-alpha	7	4	7897	4	10544	0.314589
GO:0030240	biological_process	skeletal muscle thin filament assembly	7	4	7897	4	10544	0.314589
GO:0048745	biological_process	smooth muscle tissue development	7	4	7897	4	10544	0.314589
GO:0009082	biological_process	branched chain family amino acid biosynthetic process	8	4	7897	4	10544	0.314589
GO:0071233	biological_process	cellular response to leucine	8	4	7897	4	10544	0.314589
GO:0071560	biological_process	cellular response to transforming growth factor beta stimulus	8	4	7897	4	10544	0.314589
GO:0043583	biological_process	ear development	8	4	7897	4	10544	0.314589
GO:0006635	biological_process	fatty acid beta-oxidation	8	4	7897	4	10544	0.314589
GO:0006004	biological_process	fucose metabolic process	8	4	7897	4	10544	0.314589
GO:0016458	biological_process	gene silencing	8	4	7897	4	10544	0.314589
GO:0048286	biological_process	lung alveolus development	8	4	7897	4	10544	0.314589
GO:0030098	biological_process	lymphocyte differentiation	8	4	7897	4	10544	0.314589
GO:0022601	biological_process	menstrual cycle phase	8	4	7897	4	10544	0.314589
GO:0000066	biological_process	mitochondrial ornithine transport	8	4	7897	4	10544	0.314589
GO:0045792	biological_process	negative regulation of cell size	8	4	7897	4	10544	0.314589
GO:0001541	biological_process	ovarian follicle development	8	4	7897	4	10544	0.314589
GO:0048227	biological_process	plasma membrane to endosome transport	8	4	7897	4	10544	0.314589
GO:0071800	biological_process	podosome assembly	8	4	7897	4	10544	0.314589
GO:0006596	biological_process	polyamine biosynthetic process	8	4	7897	4	10544	0.314589
GO:0032967	biological_process	positive regulation of collagen biosynthetic process	8	4	7897	4	10544	0.314589
GO:0045732	biological_process	positive regulation of protein catabolic process	8	4	7897	4	10544	0.314589
GO:0032008	biological_process	positive regulation of TOR signaling cascade	8	4	7897	4	10544	0.314589
GO:0065004	biological_process	protein-DNA complex assembly	8	4	7897	4	10544	0.314589
GO:0040020	biological_process	regulation of meiosis	8	4	7897	4	10544	0.314589
GO:0010225	biological_process	response to UV-C	8	4	7897	4	10544	0.314589
GO:0048769	biological_process	sarcomerogenesis	8	4	7897	4	10544	0.314589
GO:0006930	biological_process	substrate-dependent cell migration, cell extension	8	4	7897	4	10544	0.314589
GO:0055070	biological_process	copper ion homeostasis	9	4	7897	4	10544	0.314589
GO:0042262	biological_process	DNA protection	9	4	7897	4	10544	0.314589
GO:0021516	biological_process	dorsal spinal cord development	9	4	7897	4	10544	0.314589
GO:0008585	biological_process	female gonad development	9	4	7897	4	10544	0.314589
GO:0060763	biological_process	mammary duct terminal end bud growth	9	4	7897	4	10544	0.314589
GO:0048666	biological_process	neuron development	9	4	7897	4	10544	0.314589
GO:0018106	biological_process	peptidyl-histidine phosphorylation	9	4	7897	4	10544	0.314589
GO:0018107	biological_process	peptidyl-threonine phosphorylation	9	4	7897	4	10544	0.314589
GO:0072383	biological_process	plus-end-directed vesicle transport along microtubule	9	4	7897	4	10544	0.314589
GO:0060161	biological_process	positive regulation of dopamine receptor signaling pathway	9	4	7897	4	10544	0.314589
GO:0045603	biological_process	positive regulation of endothelial cell differentiation	9	4	7897	4	10544	0.314589
GO:0043525	biological_process	positive regulation of neuron apoptotic process	9	4	7897	4	10544	0.314589
GO:0032464	biological_process	positive regulation of protein homooligomerization	9	4	7897	4	10544	0.314589
GO:0060391	biological_process	positive regulation of SMAD protein import into nucleus	9	4	7897	4	10544	0.314589
GO:0051262	biological_process	protein tetramerization	9	4	7897	4	10544	0.314589
GO:0006144	biological_process	purine base metabolic process	9	4	7897	4	10544	0.314589
GO:2000124	biological_process	regulation of endocannabinoid signaling pathway	9	4	7897	4	10544	0.314589
GO:0030241	biological_process	skeletal muscle myosin thick filament assembly	9	4	7897	4	10544	0.314589
GO:0032237	biological_process	activation of store-operated calcium channel activity	10	4	7897	4	10544	0.314589
GO:0070537	biological_process	histone H2A K63-linked deubiquitination	10	4	7897	4	10544	0.314589
GO:0033522	biological_process	histone H2A ubiquitination	10	4	7897	4	10544	0.314589
GO:0006826	biological_process	iron ion transport	10	4	7897	4	10544	0.314589
GO:0035111	biological_process	leg joint morphogenesis	10	4	7897	4	10544	0.314589
GO:0045654	biological_process	positive regulation of megakaryocyte differentiation	10	4	7897	4	10544	0.314589
GO:0051965	biological_process	positive regulation of synapse assembly	10	4	7897	4	10544	0.314589
GO:0001522	biological_process	pseudouridine synthesis	10	4	7897	4	10544	0.314589
GO:0030510	biological_process	regulation of BMP signaling pathway	10	4	7897	4	10544	0.314589
GO:0001672	biological_process	regulation of chromatin assembly or disassembly	10	4	7897	4	10544	0.314589
GO:0010975	biological_process	regulation of neuron projection development	10	4	7897	4	10544	0.314589
GO:0048741	biological_process	skeletal muscle fiber development	10	4	7897	4	10544	0.314589
GO:0007262	biological_process	STAT protein import into nucleus	10	4	7897	4	10544	0.314589
GO:0008635	biological_process	activation of cysteine-type endopeptidase activity involved in apoptotic process by cytochrome c	11	4	7897	4	10544	0.314589
GO:0006271	biological_process	DNA strand elongation involved in DNA replication	11	4	7897	4	10544	0.314589
GO:0006427	biological_process	histidyl-tRNA aminoacylation	11	4	7897	4	10544	0.314589
GO:0008156	biological_process	negative regulation of DNA replication	11	4	7897	4	10544	0.314589
GO:0033137	biological_process	negative regulation of peptidyl-serine phosphorylation	11	4	7897	4	10544	0.314589
GO:0006337	biological_process	nucleosome disassembly	11	4	7897	4	10544	0.314589
GO:0048936	biological_process	peripheral nervous system neuron axonogenesis	11	4	7897	4	10544	0.314589
GO:0010694	biological_process	positive regulation of alkaline phosphatase activity	11	4	7897	4	10544	0.314589
GO:0010875	biological_process	positive regulation of cholesterol efflux	11	4	7897	4	10544	0.314589
GO:0045740	biological_process	positive regulation of DNA replication	11	4	7897	4	10544	0.314589
GO:0006386	biological_process	termination of RNA polymerase III transcription	11	4	7897	4	10544	0.314589
GO:0006385	biological_process	transcription elongation from RNA polymerase III promoter	11	4	7897	4	10544	0.314589
GO:0055010	biological_process	ventricular cardiac muscle tissue morphogenesis	11	4	7897	4	10544	0.314589
GO:0045945	biological_process	positive regulation of transcription from RNA polymerase III promoter	12	4	7897	4	10544	0.314589
GO:0007176	biological_process	regulation of epidermal growth factor-activated receptor activity	12	4	7897	4	10544	0.314589
GO:0000387	biological_process	spliceosomal snRNP assembly	12	4	7897	4	10544	0.314589
GO:0061001	biological_process	regulation of dendritic spine morphogenesis	13	4	7897	4	10544	0.314589
GO:0034227	biological_process	tRNA thio-modification	13	4	7897	4	10544	0.314589
GO:0000188	biological_process	inactivation of MAPK activity	14	4	7897	4	10544	0.314589
GO:0006098	biological_process	pentose-phosphate shunt	14	4	7897	4	10544	0.314589
GO:0002098	biological_process	tRNA wobble uridine modification	14	4	7897	4	10544	0.314589
GO:0097091	biological_process	synaptic vesicle clustering	NA	4	7897	4	10544	0.314589
GO:0031090	cellular_component	organelle membrane	6	4	7897	4	10544	0.314589
GO:0031931	cellular_component	TORC1 complex	7	4	7897	4	10544	0.314589
GO:0016010	cellular_component	dystrophin-associated glycoprotein complex	8	4	7897	4	10544	0.314589
GO:0042405	cellular_component	nuclear inclusion body	8	4	7897	4	10544	0.314589
GO:0000407	cellular_component	pre-autophagosomal structure	9	4	7897	4	10544	0.314589
GO:0033180	cellular_component	proton-transporting V-type ATPase, V1 domain	9	4	7897	4	10544	0.314589
GO:0016442	cellular_component	RNA-induced silencing complex	9	4	7897	4	10544	0.314589
GO:0030016	cellular_component	myofibril	10	4	7897	4	10544	0.314589
GO:0070531	cellular_component	BRCA1-A complex	11	4	7897	4	10544	0.314589
GO:0070552	cellular_component	BRISC complex	11	4	7897	4	10544	0.314589
GO:0035145	cellular_component	exon-exon junction complex	11	4	7897	4	10544	0.314589
GO:0005774	cellular_component	vacuolar membrane	11	4	7897	4	10544	0.314589
GO:0042406	cellular_component	extrinsic to endoplasmic reticulum membrane	12	4	7897	4	10544	0.314589
GO:0031313	cellular_component	extrinsic to endosome membrane	12	4	7897	4	10544	0.314589
GO:0031227	cellular_component	intrinsic to endoplasmic reticulum membrane	12	4	7897	4	10544	0.314589
GO:0016939	cellular_component	kinesin II complex	13	4	7897	4	10544	0.314589
GO:0030014	cellular_component	CCR4-NOT complex	14	4	7897	4	10544	0.314589
GO:0005779	cellular_component	integral to peroxisomal membrane	14	4	7897	4	10544	0.314589
GO:0005742	cellular_component	mitochondrial outer membrane translocase complex	14	4	7897	4	10544	0.314589
GO:0042562	molecular_function	hormone binding	4	4	7897	4	10544	0.314589
GO:0042277	molecular_function	peptide binding	4	4	7897	4	10544	0.314589
GO:0016597	molecular_function	amino acid binding	5	4	7897	4	10544	0.314589
GO:0031419	molecular_function	cobalamin binding	5	4	7897	4	10544	0.314589
GO:0001968	molecular_function	fibronectin binding	5	4	7897	4	10544	0.314589
GO:0005542	molecular_function	folic acid binding	5	4	7897	4	10544	0.314589
GO:0005521	molecular_function	lamin binding	5	4	7897	4	10544	0.314589
GO:0001011	molecular_function	sequence-specific DNA binding RNA polymerase recruiting transcription factor activity	5	4	7897	4	10544	0.314589
GO:0048185	molecular_function	activin binding	6	4	7897	4	10544	0.314589
GO:0017091	molecular_function	AU-rich element binding	6	4	7897	4	10544	0.314589
GO:0070742	molecular_function	C2H2 zinc finger domain binding	6	4	7897	4	10544	0.314589
GO:0031683	molecular_function	G-protein beta/gamma-subunit complex binding	6	4	7897	4	10544	0.314589
GO:0008269	molecular_function	JAK pathway signal transduction adaptor activity	6	4	7897	4	10544	0.314589
GO:0019902	molecular_function	phosphatase binding	6	4	7897	4	10544	0.314589
GO:0016776	molecular_function	phosphotransferase activity, phosphate group as acceptor	6	4	7897	4	10544	0.314589
GO:0004666	molecular_function	prostaglandin-endoperoxide synthase activity	6	4	7897	4	10544	0.314589
GO:0009982	molecular_function	pseudouridine synthase activity	6	4	7897	4	10544	0.314589
GO:0070063	molecular_function	RNA polymerase binding	6	4	7897	4	10544	0.314589
GO:0043130	molecular_function	ubiquitin binding	6	4	7897	4	10544	0.314589
GO:0008260	molecular_function	3-oxoacid CoA-transferase activity	7	4	7897	4	10544	0.314589
GO:0003874	molecular_function	6-pyruvoyltetrahydropterin synthase activity	7	4	7897	4	10544	0.314589
GO:0047372	molecular_function	acylglycerol lipase activity	7	4	7897	4	10544	0.314589
GO:0004030	molecular_function	aldehyde dehydrogenase [NAD(P)+] activity	7	4	7897	4	10544	0.314589
GO:0004812	molecular_function	aminoacyl-tRNA ligase activity	7	4	7897	4	10544	0.314589
GO:0017127	molecular_function	cholesterol transporter activity	7	4	7897	4	10544	0.314589
GO:0008887	molecular_function	glycerate kinase activity	7	4	7897	4	10544	0.314589
GO:0031821	molecular_function	G-protein coupled serotonin receptor binding	7	4	7897	4	10544	0.314589
GO:0019964	molecular_function	interferon-gamma binding	7	4	7897	4	10544	0.314589
GO:0004452	molecular_function	isopentenyl-diphosphate delta-isomerase activity	7	4	7897	4	10544	0.314589
GO:0004069	molecular_function	L-aspartate:2-oxoglutarate aminotransferase activity	7	4	7897	4	10544	0.314589
GO:0001537	molecular_function	N-acetylgalactosamine 4-O-sulfotransferase activity	7	4	7897	4	10544	0.314589
GO:0000225	molecular_function	N-acetylglucosaminylphosphatidylinositol deacetylase activity	7	4	7897	4	10544	0.314589
GO:0035257	molecular_function	nuclear hormone receptor binding	7	4	7897	4	10544	0.314589
GO:0005337	molecular_function	nucleoside transmembrane transporter activity	7	4	7897	4	10544	0.314589
GO:0030292	molecular_function	protein tyrosine kinase inhibitor activity	7	4	7897	4	10544	0.314589
GO:0005088	molecular_function	Ras guanyl-nucleotide exchange factor activity	7	4	7897	4	10544	0.314589
GO:0019841	molecular_function	retinol binding	7	4	7897	4	10544	0.314589
GO:0004750	molecular_function	ribulose-phosphate 3-epimerase activity	7	4	7897	4	10544	0.314589
GO:0001087	molecular_function	TFIIB-class binding transcription factor activity	7	4	7897	4	10544	0.314589
GO:0008467	molecular_function	[heparan sulfate]-glucosamine 3-sulfotransferase 1 activity	8	4	7897	4	10544	0.314589
GO:0003986	molecular_function	acetyl-CoA hydrolase activity	8	4	7897	4	10544	0.314589
GO:0008454	molecular_function	alpha-1,3-mannosylglycoprotein 4-beta-N-acetylglucosaminyltransferase activity	8	4	7897	4	10544	0.314589
GO:0047756	molecular_function	chondroitin 4-sulfotransferase activity	8	4	7897	4	10544	0.314589
GO:0043027	molecular_function	cysteine-type endopeptidase inhibitor activity involved in apoptotic process	8	4	7897	4	10544	0.314589
GO:0031748	molecular_function	D1 dopamine receptor binding	8	4	7897	4	10544	0.314589
GO:0004579	molecular_function	dolichyl-diphosphooligosaccharide-protein glycotransferase activity	8	4	7897	4	10544	0.314589
GO:0000400	molecular_function	four-way junction DNA binding	8	4	7897	4	10544	0.314589
GO:0004883	molecular_function	glucocorticoid receptor activity	8	4	7897	4	10544	0.314589
GO:0004821	molecular_function	histidine-tRNA ligase activity	8	4	7897	4	10544	0.314589
GO:0052656	molecular_function	L-isoleucine transaminase activity	8	4	7897	4	10544	0.314589
GO:0052654	molecular_function	L-leucine transaminase activity	8	4	7897	4	10544	0.314589
GO:0052655	molecular_function	L-valine transaminase activity	8	4	7897	4	10544	0.314589
GO:0004471	molecular_function	malate dehydrogenase (decarboxylating) activity	8	4	7897	4	10544	0.314589
GO:0017176	molecular_function	phosphatidylinositol N-acetylglucosaminyltransferase activity	8	4	7897	4	10544	0.314589
GO:0034046	molecular_function	poly(G) RNA binding	8	4	7897	4	10544	0.314589
GO:0008266	molecular_function	poly(U) RNA binding	8	4	7897	4	10544	0.314589
GO:0008475	molecular_function	procollagen-lysine 5-dioxygenase activity	8	4	7897	4	10544	0.314589
GO:0004740	molecular_function	pyruvate dehydrogenase (acetyl-transferring) kinase activity	8	4	7897	4	10544	0.314589
GO:0001093	molecular_function	TFIIB-class transcription factor binding	8	4	7897	4	10544	0.314589
GO:0034713	molecular_function	type I transforming growth factor beta receptor binding	8	4	7897	4	10544	0.314589
GO:0035539	molecular_function	8-oxo-7,8-dihydrodeoxyguanosine triphosphate pyrophosphatase activity	9	4	7897	4	10544	0.314589
GO:0004127	molecular_function	cytidylate kinase activity	9	4	7897	4	10544	0.314589
GO:0016888	molecular_function	endodeoxyribonuclease activity, producing 5'-phosphomonoesters	9	4	7897	4	10544	0.314589
GO:0030331	molecular_function	estrogen receptor binding	9	4	7897	4	10544	0.314589
GO:0008199	molecular_function	ferric iron binding	9	4	7897	4	10544	0.314589
GO:0004377	molecular_function	GDP-Man:Man3GlcNAc2-PP-Dol alpha-1,2-mannosyltransferase activity	9	4	7897	4	10544	0.314589
GO:0000064	molecular_function	L-ornithine transmembrane transporter activity	9	4	7897	4	10544	0.314589
GO:0017160	molecular_function	Ral GTPase binding	9	4	7897	4	10544	0.314589
GO:0004716	molecular_function	receptor signaling protein tyrosine kinase activity	9	4	7897	4	10544	0.314589
GO:0000155	molecular_function	two-component sensor activity	9	4	7897	4	10544	0.314589
GO:0005006	molecular_function	epidermal growth factor-activated receptor activity	10	4	7897	4	10544	0.314589
GO:0017017	molecular_function	MAP kinase tyrosine/serine/threonine phosphatase activity	10	4	7897	4	10544	0.314589
GO:0015079	molecular_function	potassium ion transmembrane transporter activity	10	4	7897	4	10544	0.314589
GO:0000978	molecular_function	RNA polymerase II core promoter proximal region sequence-specific DNA binding	10	4	7897	4	10544	0.314589
GO:0004004	molecular_function	ATP-dependent RNA helicase activity	11	4	7897	4	10544	0.314589
GO:0046933	molecular_function	hydrogen ion transporting ATP synthase activity, rotational mechanism	11	4	7897	4	10544	0.314589
GO:0005025	molecular_function	transforming growth factor beta receptor activity, type I	11	4	7897	4	10544	0.314589
GO:0051577	molecular_function	MRF binding		4	7897	4	10544	0.314589
GO:0035091	molecular_function	phosphatidylinositol binding	6	41	7897	52	10544	0.316548
GO:0006464	biological_process	cellular protein modification process	7	18	7897	22	10544	0.319234
GO:0048008	biological_process	platelet-derived growth factor receptor signaling pathway	9	18	7897	22	10544	0.319234
GO:0006355	biological_process	regulation of transcription, DNA-dependent	10	344	7897	453	10544	0.322386
GO:0030334	biological_process	regulation of cell migration	7	11	7897	13	10544	0.329316
GO:0043154	biological_process	negative regulation of cysteine-type endopeptidase activity involved in apoptotic process	9	11	7897	13	10544	0.329316
GO:0045665	biological_process	negative regulation of neuron differentiation	10	11	7897	13	10544	0.329316
GO:0070936	biological_process	protein K48-linked ubiquitination	11	11	7897	13	10544	0.329316
GO:0003950	molecular_function	NAD+ ADP-ribosyltransferase activity	7	11	7897	13	10544	0.329316
GO:0019432	biological_process	triglyceride biosynthetic process	8	21	7897	26	10544	0.332439
GO:0005929	cellular_component	cilium	6	21	7897	26	10544	0.332439
GO:0005769	cellular_component	early endosome	10	21	7897	26	10544	0.332439
GO:0005743	cellular_component	mitochondrial inner membrane	13	125	7897	163	10544	0.334153
GO:0006869	biological_process	lipid transport	6	53	7897	68	10544	0.336716
GO:0031966	cellular_component	mitochondrial membrane	12	37	7897	47	10544	0.339326
GO:0002755	biological_process	MyD88-dependent toll-like receptor signaling pathway	9	14	7897	17	10544	0.349172
GO:0034134	biological_process	toll-like receptor 2 signaling pathway	9	14	7897	17	10544	0.349172
GO:0003755	molecular_function	peptidyl-prolyl cis-trans isomerase activity	6	14	7897	17	10544	0.349172
GO:0060325	biological_process	face morphogenesis	7	17	7897	21	10544	0.363084
GO:0030099	biological_process	myeloid cell differentiation	7	17	7897	21	10544	0.363084
GO:0022408	biological_process	negative regulation of cell-cell adhesion	7	17	7897	21	10544	0.363084
GO:0000080	biological_process	G1 phase of mitotic cell cycle	7	7	7897	8	10544	0.364398
GO:0009083	biological_process	branched chain family amino acid catabolic process	8	7	7897	8	10544	0.364398
GO:0007613	biological_process	memory	8	7	7897	8	10544	0.364398
GO:0018298	biological_process	protein-chromophore linkage	8	7	7897	8	10544	0.364398
GO:0032869	biological_process	cellular response to insulin stimulus	9	7	7897	8	10544	0.364398
GO:0007528	biological_process	neuromuscular junction development	11	7	7897	8	10544	0.364398
GO:0070536	biological_process	protein K63-linked deubiquitination	11	7	7897	8	10544	0.364398
GO:0031234	cellular_component	extrinsic to internal side of plasma membrane	7	7	7897	8	10544	0.364398
GO:0042584	cellular_component	chromaffin granule membrane	13	7	7897	8	10544	0.364398
GO:0034185	molecular_function	apolipoprotein binding	5	7	7897	8	10544	0.364398
GO:0043621	molecular_function	protein self-association	5	7	7897	8	10544	0.364398
GO:0003690	molecular_function	double-stranded DNA binding	7	7	7897	8	10544	0.364398
GO:0043522	molecular_function	leucine zipper domain binding	7	7	7897	8	10544	0.364398
GO:0030665	cellular_component	clathrin coated vesicle membrane	13	20	7897	25	10544	0.373502
GO:0019901	molecular_function	protein kinase binding	7	39	7897	50	10544	0.374782
GO:0006633	biological_process	fatty acid biosynthetic process	6	45	7897	58	10544	0.382536
GO:0008201	molecular_function	heparin binding	7	45	7897	58	10544	0.382536
GO:0006891	biological_process	intra-Golgi vesicle-mediated transport	6	10	7897	12	10544	0.387339
GO:0045471	biological_process	response to ethanol	6	10	7897	12	10544	0.387339
GO:0006694	biological_process	steroid biosynthetic process	6	10	7897	12	10544	0.387339
GO:0001841	biological_process	neural tube formation	9	10	7897	12	10544	0.387339
GO:0006302	biological_process	double-strand break repair	10	10	7897	12	10544	0.387339
GO:0035253	cellular_component	ciliary rootlet	11	10	7897	12	10544	0.387339
GO:0008013	molecular_function	beta-catenin binding	5	29	7897	37	10544	0.393741
GO:0003729	molecular_function	mRNA binding	6	29	7897	37	10544	0.393741
GO:0030336	biological_process	negative regulation of cell migration	8	13	7897	16	10544	0.401106
GO:0031145	biological_process	anaphase-promoting complex-dependent proteasomal ubiquitin-dependent protein catabolic process	11	13	7897	16	10544	0.401106
GO:0000724	biological_process	double-strand break repair via homologous recombination	11	13	7897	16	10544	0.401106
GO:0005932	cellular_component	microtubule basal body	10	13	7897	16	10544	0.401106
GO:0016199	biological_process	axon midline choice point recognition	7	16	7897	20	10544	0.410481
GO:0000132	biological_process	establishment of mitotic spindle orientation	8	16	7897	20	10544	0.410481
GO:0005515	molecular_function	protein binding	4	726	7897	965	10544	0.416968
GO:0015976	biological_process	carbon utilization	3	3	7897	3	10544	0.420077
GO:0007623	biological_process	circadian rhythm	4	3	7897	3	10544	0.420077
GO:0007017	biological_process	microtubule-based process	4	3	7897	3	10544	0.420077
GO:0006081	biological_process	cellular aldehyde metabolic process	5	3	7897	3	10544	0.420077
GO:0042446	biological_process	hormone biosynthetic process	5	3	7897	3	10544	0.420077
GO:0060263	biological_process	regulation of respiratory burst	5	3	7897	3	10544	0.420077
GO:0033631	biological_process	cell-cell adhesion mediated by integrin	6	3	7897	3	10544	0.420077
GO:0048213	biological_process	Golgi vesicle prefusion complex stabilization	6	3	7897	3	10544	0.420077
GO:0042117	biological_process	monocyte activation	6	3	7897	3	10544	0.420077
GO:0042135	biological_process	neurotransmitter catabolic process	6	3	7897	3	10544	0.420077
GO:0045785	biological_process	positive regulation of cell adhesion	6	3	7897	3	10544	0.420077
GO:0030500	biological_process	regulation of bone mineralization	6	3	7897	3	10544	0.420077
GO:0060632	biological_process	regulation of microtubule-based movement	6	3	7897	3	10544	0.420077
GO:0007062	biological_process	sister chromatid cohesion	6	3	7897	3	10544	0.420077
GO:0000103	biological_process	sulfate assimilation	6	3	7897	3	10544	0.420077
GO:0035419	biological_process	activation of MAPK activity involved in innate immune response	7	3	7897	3	10544	0.420077
GO:0015917	biological_process	aminophospholipid transport	7	3	7897	3	10544	0.420077
GO:0000075	biological_process	cell cycle checkpoint	7	3	7897	3	10544	0.420077
GO:0009235	biological_process	cobalamin metabolic process	7	3	7897	3	10544	0.420077
GO:0009953	biological_process	dorsal/ventral pattern formation	7	3	7897	3	10544	0.420077
GO:0006097	biological_process	glyoxylate cycle	7	3	7897	3	10544	0.420077
GO:0046785	biological_process	microtubule polymerization	7	3	7897	3	10544	0.420077
GO:0032410	biological_process	negative regulation of transporter activity	7	3	7897	3	10544	0.420077
GO:0033630	biological_process	positive regulation of cell adhesion mediated by integrin	7	3	7897	3	10544	0.420077
GO:0048075	biological_process	positive regulation of eye pigmentation	7	3	7897	3	10544	0.420077
GO:0045931	biological_process	positive regulation of mitotic cell cycle	7	3	7897	3	10544	0.420077
GO:0009954	biological_process	proximal/distal pattern formation	7	3	7897	3	10544	0.420077
GO:0010310	biological_process	regulation of hydrogen peroxide metabolic process	7	3	7897	3	10544	0.420077
GO:0010883	biological_process	regulation of lipid storage	7	3	7897	3	10544	0.420077
GO:0050803	biological_process	regulation of synapse structure and activity	7	3	7897	3	10544	0.420077
GO:0010042	biological_process	response to manganese ion	7	3	7897	3	10544	0.420077
GO:0006953	biological_process	acute-phase response	8	3	7897	3	10544	0.420077
GO:0060048	biological_process	cardiac muscle contraction	8	3	7897	3	10544	0.420077
GO:0006878	biological_process	cellular copper ion homeostasis	8	3	7897	3	10544	0.420077
GO:0003007	biological_process	heart morphogenesis	8	3	7897	3	10544	0.420077
GO:0006102	biological_process	isocitrate metabolic process	8	3	7897	3	10544	0.420077
GO:2000346	biological_process	negative regulation of hepatocyte proliferation	8	3	7897	3	10544	0.420077
GO:0010642	biological_process	negative regulation of platelet-derived growth factor receptor signaling pathway	8	3	7897	3	10544	0.420077
GO:0043116	biological_process	negative regulation of vascular permeability	8	3	7897	3	10544	0.420077
GO:0018193	biological_process	peptidyl-amino acid modification	8	3	7897	3	10544	0.420077
GO:0034241	biological_process	positive regulation of macrophage fusion	8	3	7897	3	10544	0.420077
GO:0050806	biological_process	positive regulation of synaptic transmission	8	3	7897	3	10544	0.420077
GO:0006497	biological_process	protein lipidation	8	3	7897	3	10544	0.420077
GO:0034504	biological_process	protein localization to nucleus	8	3	7897	3	10544	0.420077
GO:0035303	biological_process	regulation of dephosphorylation	8	3	7897	3	10544	0.420077
GO:0060236	biological_process	regulation of mitotic spindle organization	8	3	7897	3	10544	0.420077
GO:0051930	biological_process	regulation of sensory perception of pain	8	3	7897	3	10544	0.420077
GO:0051384	biological_process	response to glucocorticoid stimulus	8	3	7897	3	10544	0.420077
GO:0033572	biological_process	transferrin transport	8	3	7897	3	10544	0.420077
GO:0006103	biological_process	2-oxoglutarate metabolic process	9	3	7897	3	10544	0.420077
GO:0006534	biological_process	cysteine metabolic process	9	3	7897	3	10544	0.420077
GO:0006308	biological_process	DNA catabolic process	9	3	7897	3	10544	0.420077
GO:0021879	biological_process	forebrain neuron differentiation	9	3	7897	3	10544	0.420077
GO:0006564	biological_process	L-serine biosynthetic process	9	3	7897	3	10544	0.420077
GO:0051224	biological_process	negative regulation of protein transport	9	3	7897	3	10544	0.420077
GO:0051088	biological_process	PMA-inducible membrane protein ectodomain proteolysis	9	3	7897	3	10544	0.420077
GO:0051549	biological_process	positive regulation of keratinocyte migration	9	3	7897	3	10544	0.420077
GO:0050766	biological_process	positive regulation of phagocytosis	9	3	7897	3	10544	0.420077
GO:0033578	biological_process	protein glycosylation in Golgi	9	3	7897	3	10544	0.420077
GO:0043101	biological_process	purine-containing compound salvage	9	3	7897	3	10544	0.420077
GO:0060828	biological_process	regulation of canonical Wnt receptor signaling pathway	9	3	7897	3	10544	0.420077
GO:0043691	biological_process	reverse cholesterol transport	9	3	7897	3	10544	0.420077
GO:0046498	biological_process	S-adenosylhomocysteine metabolic process	9	3	7897	3	10544	0.420077
GO:0035681	biological_process	toll-like receptor 15 signaling pathway	9	3	7897	3	10544	0.420077
GO:0035682	biological_process	toll-like receptor 21 signaling pathway	9	3	7897	3	10544	0.420077
GO:0034146	biological_process	toll-like receptor 5 signaling pathway	9	3	7897	3	10544	0.420077
GO:0034154	biological_process	toll-like receptor 7 signaling pathway	9	3	7897	3	10544	0.420077
GO:0071300	biological_process	cellular response to retinoic acid	10	3	7897	3	10544	0.420077
GO:0006824	biological_process	cobalt ion transport	10	3	7897	3	10544	0.420077
GO:0019395	biological_process	fatty acid oxidation	10	3	7897	3	10544	0.420077
GO:0010614	biological_process	negative regulation of cardiac muscle hypertrophy	10	3	7897	3	10544	0.420077
GO:0010868	biological_process	negative regulation of triglyceride biosynthetic process	10	3	7897	3	10544	0.420077
GO:0019363	biological_process	pyridine nucleotide biosynthetic process	10	3	7897	3	10544	0.420077
GO:0045577	biological_process	regulation of B cell differentiation	10	3	7897	3	10544	0.420077
GO:0010824	biological_process	regulation of centrosome duplication	10	3	7897	3	10544	0.420077
GO:0045580	biological_process	regulation of T cell differentiation	10	3	7897	3	10544	0.420077
GO:0007184	biological_process	SMAD protein import into nucleus	10	3	7897	3	10544	0.420077
GO:0000722	biological_process	telomere maintenance via recombination	10	3	7897	3	10544	0.420077
GO:0019369	biological_process	arachidonic acid metabolic process	11	3	7897	3	10544	0.420077
GO:0042491	biological_process	auditory receptor cell differentiation	11	3	7897	3	10544	0.420077
GO:0008630	biological_process	DNA damage response, signal transduction resulting in induction of apoptosis	11	3	7897	3	10544	0.420077
GO:0006270	biological_process	DNA-dependent DNA replication initiation	11	3	7897	3	10544	0.420077
GO:0010977	biological_process	negative regulation of neuron projection development	11	3	7897	3	10544	0.420077
GO:0043314	biological_process	negative regulation of neutrophil degranulation	11	3	7897	3	10544	0.420077
GO:0010976	biological_process	positive regulation of neuron projection development	11	3	7897	3	10544	0.420077
GO:0050731	biological_process	positive regulation of peptidyl-tyrosine phosphorylation	11	3	7897	3	10544	0.420077
GO:0032273	biological_process	positive regulation of protein polymerization	11	3	7897	3	10544	0.420077
GO:0006110	biological_process	regulation of glycolysis	11	3	7897	3	10544	0.420077
GO:0061088	biological_process	regulation of sequestering of zinc ion	11	3	7897	3	10544	0.420077
GO:0032201	biological_process	telomere maintenance via semi-conservative replication	11	3	7897	3	10544	0.420077
GO:0045061	biological_process	thymic T cell selection	11	3	7897	3	10544	0.420077
GO:0007250	biological_process	activation of NF-kappaB-inducing kinase activity	13	3	7897	3	10544	0.420077
GO:0032876	biological_process	negative regulation of DNA endoreduplication	13	3	7897	3	10544	0.420077
GO:0045741	biological_process	positive regulation of epidermal growth factor-activated receptor activity	13	3	7897	3	10544	0.420077
GO:2000060	biological_process	positive regulation of protein ubiquitination involved in ubiquitin-dependent protein catabolic process	13	3	7897	3	10544	0.420077
GO:0006990	biological_process	positive regulation of transcription from RNA polymerase II promoter involved in unfolded protein response	13	3	7897	3	10544	0.420077
GO:2000639	biological_process	negative regulation of SREBP-mediated signaling pathway	NA	3	7897	3	10544	0.420077
GO:0070685	cellular_component	macropinocytic cup	6	3	7897	3	10544	0.420077
GO:0031233	cellular_component	intrinsic to external side of plasma membrane	7	3	7897	3	10544	0.420077
GO:0005845	cellular_component	mRNA cap binding complex	7	3	7897	3	10544	0.420077
GO:0005655	cellular_component	nucleolar ribonuclease P complex	10	3	7897	3	10544	0.420077
GO:0043293	cellular_component	apoptosome	11	3	7897	3	10544	0.420077
GO:0000506	cellular_component	glycosylphosphatidylinositol-N-acetylglucosaminyltransferase (GPI-GnT) complex	11	3	7897	3	10544	0.420077
GO:0005827	cellular_component	polar microtubule	11	3	7897	3	10544	0.420077
GO:0030141	cellular_component	secretory granule	11	3	7897	3	10544	0.420077
GO:0008091	cellular_component	spectrin	11	3	7897	3	10544	0.420077
GO:0030666	cellular_component	endocytic vesicle membrane	12	3	7897	3	10544	0.420077
GO:0032585	cellular_component	multivesicular body membrane	12	3	7897	3	10544	0.420077
GO:0008250	cellular_component	oligosaccharyltransferase complex	12	3	7897	3	10544	0.420077
GO:0042827	cellular_component	platelet dense granule	12	3	7897	3	10544	0.420077
GO:0005658	cellular_component	alpha DNA polymerase:primase complex	13	3	7897	3	10544	0.420077
GO:0005763	cellular_component	mitochondrial small ribosomal subunit	13	3	7897	3	10544	0.420077
GO:0071565	cellular_component	nBAF complex	13	3	7897	3	10544	0.420077
GO:0071564	cellular_component	npBAF complex	13	3	7897	3	10544	0.420077
GO:0005861	cellular_component	troponin complex	13	3	7897	3	10544	0.420077
GO:0005487	molecular_function	nucleocytoplasmic transporter activity	4	3	7897	3	10544	0.420077
GO:0050662	molecular_function	coenzyme binding	5	3	7897	3	10544	0.420077
GO:0050661	molecular_function	NADP binding	5	3	7897	3	10544	0.420077
GO:0000149	molecular_function	SNARE binding	5	3	7897	3	10544	0.420077
GO:0030160	molecular_function	GKAP/Homer scaffold activity	6	3	7897	3	10544	0.420077
GO:0031013	molecular_function	troponin I binding	6	3	7897	3	10544	0.420077
GO:0031014	molecular_function	troponin T binding	6	3	7897	3	10544	0.420077
GO:0003857	molecular_function	3-hydroxyacyl-CoA dehydrogenase activity	7	3	7897	3	10544	0.420077
GO:0048487	molecular_function	beta-tubulin binding	7	3	7897	3	10544	0.420077
GO:0004322	molecular_function	ferroxidase activity	7	3	7897	3	10544	0.420077
GO:0004499	molecular_function	N,N-dimethylaniline monooxygenase activity	7	3	7897	3	10544	0.420077
GO:0008448	molecular_function	N-acetylglucosamine-6-phosphate deacetylase activity	7	3	7897	3	10544	0.420077
GO:0004609	molecular_function	phosphatidylserine decarboxylase activity	7	3	7897	3	10544	0.420077
GO:0000340	molecular_function	RNA 7-methylguanosine cap binding	7	3	7897	3	10544	0.420077
GO:0001106	molecular_function	RNA polymerase II transcription corepressor activity	7	3	7897	3	10544	0.420077
GO:0004450	molecular_function	isocitrate dehydrogenase (NADP+) activity	8	3	7897	3	10544	0.420077
GO:0003945	molecular_function	N-acetyllactosamine synthase activity	8	3	7897	3	10544	0.420077
GO:0033829	molecular_function	O-fucosylpeptide 3-beta-N-acetylglucosaminyltransferase activity	8	3	7897	3	10544	0.420077
GO:0070733	molecular_function	protein adenylyltransferase activity	8	3	7897	3	10544	0.420077
GO:0051721	molecular_function	protein phosphatase 2A binding	8	3	7897	3	10544	0.420077
GO:0016896	molecular_function	exoribonuclease activity, producing 5'-phosphomonoesters	9	3	7897	3	10544	0.420077
GO:0004321	molecular_function	fatty-acyl-CoA synthase activity	9	3	7897	3	10544	0.420077
GO:0008424	molecular_function	glycoprotein 6-alpha-L-fucosyltransferase activity	9	3	7897	3	10544	0.420077
GO:0015277	molecular_function	kainate selective glutamate receptor activity	9	3	7897	3	10544	0.420077
GO:0001619	molecular_function	lysosphingolipid and lysophosphatidic acid receptor activity	9	3	7897	3	10544	0.420077
GO:0052650	molecular_function	NADP-retinol dehydrogenase activity	9	3	7897	3	10544	0.420077
GO:0004530	molecular_function	deoxyribonuclease I activity	10	3	7897	3	10544	0.420077
GO:0004727	molecular_function	prenylated protein tyrosine phosphatase activity	10	3	7897	3	10544	0.420077
GO:0004719	molecular_function	protein-L-isoaspartate (D-aspartate) O-methyltransferase activity	10	3	7897	3	10544	0.420077
GO:0004957	molecular_function	prostaglandin E receptor activity	11	3	7897	3	10544	0.420077
GO:0051287	molecular_function	NAD binding	5	25	7897	32	10544	0.426915
GO:0008083	molecular_function	growth factor activity	6	25	7897	32	10544	0.426915
GO:0006310	biological_process	DNA recombination	9	31	7897	40	10544	0.433312
GO:0007018	biological_process	microtubule-based movement	5	34	7897	44	10544	0.435794
GO:0006886	biological_process	intracellular protein transport	7	134	7897	177	10544	0.440543
GO:0006637	biological_process	acyl-CoA metabolic process	6	6	7897	7	10544	0.442291
GO:0034332	biological_process	adherens junction organization	6	6	7897	7	10544	0.442291
GO:0001915	biological_process	negative regulation of T cell mediated cytotoxicity	7	6	7897	7	10544	0.442291
GO:0042098	biological_process	T cell proliferation	7	6	7897	7	10544	0.442291
GO:0000165	biological_process	MAPK cascade	8	6	7897	7	10544	0.442291
GO:0006521	biological_process	regulation of cellular amino acid metabolic process	8	6	7897	7	10544	0.442291
GO:0007252	biological_process	I-kappaB phosphorylation	9	6	7897	7	10544	0.442291
GO:0042552	biological_process	myelination	9	6	7897	7	10544	0.442291
GO:0001933	biological_process	negative regulation of protein phosphorylation	10	6	7897	7	10544	0.442291
GO:0033138	biological_process	positive regulation of peptidyl-serine phosphorylation	11	6	7897	7	10544	0.442291
GO:0045860	biological_process	positive regulation of protein kinase activity	11	6	7897	7	10544	0.442291
GO:0060564	biological_process	negative regulation of mitotic anaphase-promoting complex activity	12	6	7897	7	10544	0.442291
GO:0015630	cellular_component	microtubule cytoskeleton	10	6	7897	7	10544	0.442291
GO:0030742	molecular_function	GTP-dependent protein binding	5	6	7897	7	10544	0.442291
GO:0009881	molecular_function	photoreceptor activity	6	6	7897	7	10544	0.442291
GO:0030295	molecular_function	protein kinase activator activity	6	6	7897	7	10544	0.442291
GO:0005523	molecular_function	tropomyosin binding	6	6	7897	7	10544	0.442291
GO:0004849	molecular_function	uridine kinase activity	9	6	7897	7	10544	0.442291
GO:0045786	biological_process	negative regulation of cell cycle	5	9	7897	11	10544	0.451899
GO:0034453	biological_process	microtubule anchoring	6	9	7897	11	10544	0.451899
GO:0051216	biological_process	cartilage development	7	9	7897	11	10544	0.451899
GO:0006865	biological_process	amino acid transport	8	9	7897	11	10544	0.451899
GO:0017148	biological_process	negative regulation of translation	9	9	7897	11	10544	0.451899
GO:0000289	biological_process	nuclear-transcribed mRNA poly(A) tail shortening	12	9	7897	11	10544	0.451899
GO:0005793	cellular_component	endoplasmic reticulum-Golgi intermediate compartment	9	9	7897	11	10544	0.451899
GO:0042612	cellular_component	MHC class I protein complex	9	9	7897	11	10544	0.451899
GO:0000775	cellular_component	chromosome, centromeric region	11	9	7897	11	10544	0.451899
GO:0030139	cellular_component	endocytic vesicle	11	9	7897	11	10544	0.451899
GO:0000790	cellular_component	nuclear chromatin	13	9	7897	11	10544	0.451899
GO:0019905	molecular_function	syntaxin binding	6	9	7897	11	10544	0.451899
GO:0045944	biological_process	positive regulation of transcription from RNA polymerase II promoter	12	106	7897	140	10544	0.45581
GO:0006446	biological_process	regulation of translational initiation	9	12	7897	15	10544	0.457445
GO:0051403	biological_process	stress-activated MAPK cascade	9	12	7897	15	10544	0.457445
GO:0031012	cellular_component	extracellular matrix	5	12	7897	15	10544	0.457445
GO:0005730	cellular_component	nucleolus	11	142	7897	188	10544	0.458333
GO:0033116	cellular_component	endoplasmic reticulum-Golgi intermediate compartment membrane	10	15	7897	19	10544	0.461109
GO:0004930	molecular_function	G-protein coupled receptor activity	7	21	7897	27	10544	0.465697
GO:0016042	biological_process	lipid catabolic process	5	24	7897	31	10544	0.467233
GO:0016323	cellular_component	basolateral plasma membrane	8	24	7897	31	10544	0.467233
GO:0007050	biological_process	cell cycle arrest	6	36	7897	47	10544	0.471003
GO:0043161	biological_process	proteasomal ubiquitin-dependent protein catabolic process	10	42	7897	55	10544	0.472108
GO:0016032	biological_process	viral reproduction	3	35	7897	46	10544	0.504819
GO:0030335	biological_process	positive regulation of cell migration	8	35	7897	46	10544	0.504819
GO:0005681	cellular_component	spliceosomal complex	8	35	7897	46	10544	0.504819
GO:0007265	biological_process	Ras protein signal transduction	8	29	7897	38	10544	0.5066
GO:0008026	molecular_function	ATP-dependent helicase activity	11	26	7897	34	10544	0.50767
GO:0005070	molecular_function	SH3/SH2 adaptor activity	6	23	7897	30	10544	0.508908
GO:0030374	molecular_function	ligand-dependent nuclear receptor transcription coactivator activity	7	14	7897	18	10544	0.514474
GO:0016791	molecular_function	phosphatase activity	7	14	7897	18	10544	0.514474
GO:0008654	biological_process	phospholipid biosynthetic process	6	11	7897	14	10544	0.517623
GO:0034130	biological_process	toll-like receptor 1 signaling pathway	9	11	7897	14	10544	0.517623
GO:0004091	molecular_function	carboxylesterase activity	6	11	7897	14	10544	0.517623
GO:0008094	molecular_function	DNA-dependent ATPase activity	11	11	7897	14	10544	0.517623
GO:0005525	molecular_function	GTP binding	8	278	7897	371	10544	0.521385
GO:0071456	biological_process	cellular response to hypoxia	6	8	7897	10	10544	0.522425
GO:0007346	biological_process	regulation of mitotic cell cycle	6	8	7897	10	10544	0.522425
GO:0007548	biological_process	sex differentiation	6	8	7897	10	10544	0.522425
GO:0070373	biological_process	negative regulation of ERK1 and ERK2 cascade	10	8	7897	10	10544	0.522425
GO:0001843	biological_process	neural tube closure	11	8	7897	10	10544	0.522425
GO:0044224	cellular_component	juxtaparanode region of axon	9	8	7897	10	10544	0.522425
GO:0015030	cellular_component	Cajal body	14	8	7897	10	10544	0.522425
GO:0005540	molecular_function	hyaluronic acid binding	7	8	7897	10	10544	0.522425
GO:0003899	molecular_function	DNA-directed RNA polymerase activity	8	8	7897	10	10544	0.522425
GO:0031435	molecular_function	mitogen-activated protein kinase kinase kinase binding	8	8	7897	10	10544	0.522425
GO:0005164	molecular_function	tumor necrosis factor receptor binding	8	8	7897	10	10544	0.522425
GO:0005313	molecular_function	L-glutamate transmembrane transporter activity	9	8	7897	10	10544	0.522425
GO:0048511	biological_process	rhythmic process	3	5	7897	6	10544	0.531433
GO:0009058	biological_process	biosynthetic process	4	5	7897	6	10544	0.531433
GO:0048265	biological_process	response to pain	5	5	7897	6	10544	0.531433
GO:0071222	biological_process	cellular response to lipopolysaccharide	7	5	7897	6	10544	0.531433
GO:0000216	biological_process	M/G1 transition of mitotic cell cycle	7	5	7897	6	10544	0.531433
GO:0007091	biological_process	mitotic metaphase/anaphase transition	8	5	7897	6	10544	0.531433
GO:0060079	biological_process	regulation of excitatory postsynaptic membrane potential	8	5	7897	6	10544	0.531433
GO:0042572	biological_process	retinol metabolic process	8	5	7897	6	10544	0.531433
GO:0000050	biological_process	urea cycle	8	5	7897	6	10544	0.531433
GO:0042632	biological_process	cholesterol homeostasis	9	5	7897	6	10544	0.531433
GO:0006501	biological_process	C-terminal protein lipidation	9	5	7897	6	10544	0.531433
GO:0042472	biological_process	inner ear morphogenesis	9	5	7897	6	10544	0.531433
GO:0045086	biological_process	positive regulation of interleukin-2 biosynthetic process	9	5	7897	6	10544	0.531433
GO:0051044	biological_process	positive regulation of membrane protein ectodomain proteolysis	9	5	7897	6	10544	0.531433
GO:0046328	biological_process	regulation of JNK cascade	10	5	7897	6	10544	0.531433
GO:0007202	biological_process	activation of phospholipase C activity	11	5	7897	6	10544	0.531433
GO:0016563	molecular_function	transcription activator activity	4	5	7897	6	10544	0.531433
GO:0003704	molecular_function	specific RNA polymerase II transcription factor activity	5	5	7897	6	10544	0.531433
GO:0016566	molecular_function	specific transcriptional repressor activity	5	5	7897	6	10544	0.531433
GO:0017150	molecular_function	tRNA dihydrouridine synthase activity	6	5	7897	6	10544	0.531433
GO:0003847	molecular_function	1-alkyl-2-acetylglycerophosphocholine esterase activity	7	5	7897	6	10544	0.531433
GO:0070273	molecular_function	phosphatidylinositol-4-phosphate binding	7	5	7897	6	10544	0.531433
GO:0010314	molecular_function	phosphatidylinositol-5-phosphate binding	7	5	7897	6	10544	0.531433
GO:0010843	molecular_function	promoter binding	8	5	7897	6	10544	0.531433
GO:0004571	molecular_function	mannosyl-oligosaccharide 1,2-alpha-mannosidase activity	9	5	7897	6	10544	0.531433
GO:0034450	molecular_function	ubiquitin-ubiquitin ligase activity	9	5	7897	6	10544	0.531433
GO:0004872	molecular_function	receptor activity	5	114	7897	152	10544	0.531669
GO:0008284	biological_process	positive regulation of cell proliferation	4	31	7897	41	10544	0.541627
GO:0019904	molecular_function	protein domain specific binding	5	31	7897	41	10544	0.541627
GO:0032403	molecular_function	protein complex binding	5	28	7897	37	10544	0.544435
GO:0006508	biological_process	proteolysis	6	116	7897	155	10544	0.549584
GO:0007243	biological_process	intracellular protein kinase cascade	7	22	7897	29	10544	0.551566
GO:0003723	molecular_function	RNA binding	5	296	7897	396	10544	0.554599
GO:0040007	biological_process	growth	3	2	7897	2	10544	0.560918
GO:0008037	biological_process	cell recognition	4	2	7897	2	10544	0.560918
GO:0060242	biological_process	contact inhibition	4	2	7897	2	10544	0.560918
GO:0051606	biological_process	detection of stimulus	4	2	7897	2	10544	0.560918
GO:0043616	biological_process	keratinocyte proliferation	4	2	7897	2	10544	0.560918
GO:0001974	biological_process	blood vessel remodeling	5	2	7897	2	10544	0.560918
GO:0048754	biological_process	branching morphogenesis of a tube	5	2	7897	2	10544	0.560918
GO:0048069	biological_process	eye pigmentation	5	2	7897	2	10544	0.560918
GO:0010259	biological_process	multicellular organismal aging	5	2	7897	2	10544	0.560918
GO:0071985	biological_process	multivesicular body sorting pathway	5	2	7897	2	10544	0.560918
GO:0046209	biological_process	nitric oxide metabolic process	5	2	7897	2	10544	0.560918
GO:0031413	biological_process	regulation of buoyancy	5	2	7897	2	10544	0.560918
GO:0009408	biological_process	response to heat	5	2	7897	2	10544	0.560918
GO:0017145	biological_process	stem cell division	5	2	7897	2	10544	0.560918
GO:0008015	biological_process	blood circulation	6	2	7897	2	10544	0.560918
GO:0031669	biological_process	cellular response to nutrient levels	6	2	7897	2	10544	0.560918
GO:0051066	biological_process	dihydrobiopterin metabolic process	6	2	7897	2	10544	0.560918
GO:0032508	biological_process	DNA duplex unwinding	6	2	7897	2	10544	0.560918
GO:0043046	biological_process	DNA methylation involved in gamete generation	6	2	7897	2	10544	0.560918
GO:0010669	biological_process	epithelial structure maintenance	6	2	7897	2	10544	0.560918
GO:0035272	biological_process	exocrine system development	6	2	7897	2	10544	0.560918
GO:0060324	biological_process	face development	6	2	7897	2	10544	0.560918
GO:0006895	biological_process	Golgi to endosome transport	6	2	7897	2	10544	0.560918
GO:0042744	biological_process	hydrogen peroxide catabolic process	6	2	7897	2	10544	0.560918
GO:0051329	biological_process	interphase of mitotic cell cycle	6	2	7897	2	10544	0.560918
GO:0030522	biological_process	intracellular receptor mediated signaling pathway	6	2	7897	2	10544	0.560918
GO:0060173	biological_process	limb development	6	2	7897	2	10544	0.560918
GO:0042438	biological_process	melanin biosynthetic process	6	2	7897	2	10544	0.560918
GO:0006643	biological_process	membrane lipid metabolic process	6	2	7897	2	10544	0.560918
GO:0048762	biological_process	mesenchymal cell differentiation	6	2	7897	2	10544	0.560918
GO:0072136	biological_process	metanephric mesenchymal cell proliferation involved in metanephros development	6	2	7897	2	10544	0.560918
GO:0045794	biological_process	negative regulation of cell volume	6	2	7897	2	10544	0.560918
GO:0071899	biological_process	negative regulation of estrogen receptor binding	6	2	7897	2	10544	0.560918
GO:0030279	biological_process	negative regulation of ossification	6	2	7897	2	10544	0.560918
GO:0050905	biological_process	neuromuscular process	6	2	7897	2	10544	0.560918
GO:0071895	biological_process	odontoblast differentiation	6	2	7897	2	10544	0.560918
GO:0001569	biological_process	patterning of blood vessels	6	2	7897	2	10544	0.560918
GO:0043043	biological_process	peptide biosynthetic process	6	2	7897	2	10544	0.560918
GO:0045332	biological_process	phospholipid translocation	6	2	7897	2	10544	0.560918
GO:0071864	biological_process	positive regulation of cell proliferation in bone marrow	6	2	7897	2	10544	0.560918
GO:0044089	biological_process	positive regulation of cellular component biogenesis	6	2	7897	2	10544	0.560918
GO:0048146	biological_process	positive regulation of fibroblast proliferation	6	2	7897	2	10544	0.560918
GO:0022407	biological_process	regulation of cell-cell adhesion	6	2	7897	2	10544	0.560918
GO:0050688	biological_process	regulation of defense response to virus	6	2	7897	2	10544	0.560918
GO:0009966	biological_process	regulation of signal transduction	6	2	7897	2	10544	0.560918
GO:0051591	biological_process	response to cAMP	6	2	7897	2	10544	0.560918
GO:0034341	biological_process	response to interferon-gamma	6	2	7897	2	10544	0.560918
GO:0031667	biological_process	response to nutrient levels	6	2	7897	2	10544	0.560918
GO:0043434	biological_process	response to peptide hormone stimulus	6	2	7897	2	10544	0.560918
GO:0046499	biological_process	S-adenosylmethioninamine metabolic process	6	2	7897	2	10544	0.560918
GO:0007338	biological_process	single fertilization	6	2	7897	2	10544	0.560918
GO:0042246	biological_process	tissue regeneration	6	2	7897	2	10544	0.560918
GO:0033292	biological_process	T-tubule organization	6	2	7897	2	10544	0.560918
GO:0000147	biological_process	actin cortical patch assembly	7	2	7897	2	10544	0.560918
GO:0006924	biological_process	activation-induced cell death of T cells	7	2	7897	2	10544	0.560918
GO:0006040	biological_process	amino sugar metabolic process	7	2	7897	2	10544	0.560918
GO:0042402	biological_process	cellular biogenic amine catabolic process	7	2	7897	2	10544	0.560918
GO:0045333	biological_process	cellular respiration	7	2	7897	2	10544	0.560918
GO:0071333	biological_process	cellular response to glucose stimulus	7	2	7897	2	10544	0.560918
GO:0015889	biological_process	cobalamin transport	7	2	7897	2	10544	0.560918
GO:0008544	biological_process	epidermis development	7	2	7897	2	10544	0.560918
GO:0035089	biological_process	establishment of apical/basal cell polarity	7	2	7897	2	10544	0.560918
GO:0040023	biological_process	establishment of nucleus localization	7	2	7897	2	10544	0.560918
GO:0021873	biological_process	forebrain neuroblast division	7	2	7897	2	10544	0.560918
GO:0031581	biological_process	hemidesmosome assembly	7	2	7897	2	10544	0.560918
GO:0052331	biological_process	hemolysis in other organism involved in symbiotic interaction	7	2	7897	2	10544	0.560918
GO:0035329	biological_process	hippo signaling cascade	7	2	7897	2	10544	0.560918
GO:0055016	biological_process	hypochord development	7	2	7897	2	10544	0.560918
GO:0070970	biological_process	interleukin-2 secretion	7	2	7897	2	10544	0.560918
GO:0060485	biological_process	mesenchyme development	7	2	7897	2	10544	0.560918
GO:0000422	biological_process	mitochondrion degradation	7	2	7897	2	10544	0.560918
GO:0055001	biological_process	muscle cell development	7	2	7897	2	10544	0.560918
GO:0072125	biological_process	negative regulation of glomerular mesangial cell proliferation	7	2	7897	2	10544	0.560918
GO:0051346	biological_process	negative regulation of hydrolase activity	7	2	7897	2	10544	0.560918
GO:0032696	biological_process	negative regulation of interleukin-13 production	7	2	7897	2	10544	0.560918
GO:0032713	biological_process	negative regulation of interleukin-4 production	7	2	7897	2	10544	0.560918
GO:0032714	biological_process	negative regulation of interleukin-5 production	7	2	7897	2	10544	0.560918
GO:0033600	biological_process	negative regulation of mammary gland epithelial cell proliferation	7	2	7897	2	10544	0.560918
GO:0045930	biological_process	negative regulation of mitotic cell cycle	7	2	7897	2	10544	0.560918
GO:0043069	biological_process	negative regulation of programmed cell death	7	2	7897	2	10544	0.560918
GO:0050709	biological_process	negative regulation of protein secretion	7	2	7897	2	10544	0.560918
GO:0006809	biological_process	nitric oxide biosynthetic process	7	2	7897	2	10544	0.560918
GO:0048477	biological_process	oogenesis	7	2	7897	2	10544	0.560918
GO:0002790	biological_process	peptide secretion	7	2	7897	2	10544	0.560918
GO:0007031	biological_process	peroxisome organization	7	2	7897	2	10544	0.560918
GO:0016310	biological_process	phosphorylation	7	2	7897	2	10544	0.560918
GO:0071602	biological_process	phytosphingosine biosynthetic process	7	2	7897	2	10544	0.560918
GO:0046931	biological_process	pore complex assembly	7	2	7897	2	10544	0.560918
GO:0090068	biological_process	positive regulation of cell cycle process	7	2	7897	2	10544	0.560918
GO:0046886	biological_process	positive regulation of hormone biosynthetic process	7	2	7897	2	10544	0.560918
GO:0032092	biological_process	positive regulation of protein binding	7	2	7897	2	10544	0.560918
GO:0001881	biological_process	receptor recycling	7	2	7897	2	10544	0.560918
GO:0042304	biological_process	regulation of fatty acid biosynthetic process	7	2	7897	2	10544	0.560918
GO:2000045	biological_process	regulation of G1/S transition of mitotic cell cycle	7	2	7897	2	10544	0.560918
GO:0042176	biological_process	regulation of protein catabolic process	7	2	7897	2	10544	0.560918
GO:0030162	biological_process	regulation of proteolysis	7	2	7897	2	10544	0.560918
GO:0033574	biological_process	response to testosterone stimulus	7	2	7897	2	10544	0.560918
GO:0035385	biological_process	Roundabout signaling pathway	7	2	7897	2	10544	0.560918
GO:0031529	biological_process	ruffle organization	7	2	7897	2	10544	0.560918
GO:0046512	biological_process	sphingosine biosynthetic process	7	2	7897	2	10544	0.560918
GO:0030878	biological_process	thyroid gland development	7	2	7897	2	10544	0.560918
GO:0006065	biological_process	UDP-glucuronate biosynthetic process	7	2	7897	2	10544	0.560918
GO:0034418	biological_process	urate biosynthetic process	7	2	7897	2	10544	0.560918
GO:0019079	biological_process	viral genome replication	7	2	7897	2	10544	0.560918
GO:0051322	biological_process	anaphase	8	2	7897	2	10544	0.560918
GO:0009948	biological_process	anterior/posterior axis specification	8	2	7897	2	10544	0.560918
GO:0019896	biological_process	axon transport of mitochondrion	8	2	7897	2	10544	0.560918
GO:0006584	biological_process	catecholamine metabolic process	8	2	7897	2	10544	0.560918
GO:0042074	biological_process	cell migration involved in gastrulation	8	2	7897	2	10544	0.560918
GO:0071353	biological_process	cellular response to interleukin-4	8	2	7897	2	10544	0.560918
GO:0044320	biological_process	cellular response to leptin stimulus	8	2	7897	2	10544	0.560918
GO:0021551	biological_process	central nervous system morphogenesis	8	2	7897	2	10544	0.560918
GO:0050653	biological_process	chondroitin sulfate proteoglycan biosynthetic process, polysaccharide chain biosynthetic process	8	2	7897	2	10544	0.560918
GO:0006325	biological_process	chromatin organization	8	2	7897	2	10544	0.560918
GO:0050652	biological_process	dermatan sulfate proteoglycan biosynthetic process, polysaccharide chain biosynthetic process	8	2	7897	2	10544	0.560918
GO:0001837	biological_process	epithelial to mesenchymal transition	8	2	7897	2	10544	0.560918
GO:0001561	biological_process	fatty acid alpha-oxidation	8	2	7897	2	10544	0.560918
GO:0042730	biological_process	fibrinolysis	8	2	7897	2	10544	0.560918
GO:0019060	biological_process	intracellular transport of viral proteins in host cell	8	2	7897	2	10544	0.560918
GO:0015909	biological_process	long-chain fatty acid transport	8	2	7897	2	10544	0.560918
GO:0060081	biological_process	membrane hyperpolarization	8	2	7897	2	10544	0.560918
GO:0006509	biological_process	membrane protein ectodomain proteolysis	8	2	7897	2	10544	0.560918
GO:0015844	biological_process	monoamine transport	8	2	7897	2	10544	0.560918
GO:0002318	biological_process	myeloid progenitor cell differentiation	8	2	7897	2	10544	0.560918
GO:0045776	biological_process	negative regulation of blood pressure	8	2	7897	2	10544	0.560918
GO:0032331	biological_process	negative regulation of chondrocyte differentiation	8	2	7897	2	10544	0.560918
GO:0042036	biological_process	negative regulation of cytokine biosynthetic process	8	2	7897	2	10544	0.560918
GO:0043031	biological_process	negative regulation of macrophage activation	8	2	7897	2	10544	0.560918
GO:0031111	biological_process	negative regulation of microtubule polymerization or depolymerization	8	2	7897	2	10544	0.560918
GO:0051148	biological_process	negative regulation of muscle cell differentiation	8	2	7897	2	10544	0.560918
GO:0090188	biological_process	negative regulation of pancreatic juice secretion	8	2	7897	2	10544	0.560918
GO:0045861	biological_process	negative regulation of proteolysis	8	2	7897	2	10544	0.560918
GO:0090341	biological_process	negative regulation of secretion of lysosomal enzymes	8	2	7897	2	10544	0.560918
GO:0009116	biological_process	nucleoside metabolic process	8	2	7897	2	10544	0.560918
GO:0033700	biological_process	phospholipid efflux	8	2	7897	2	10544	0.560918
GO:0030220	biological_process	platelet formation	8	2	7897	2	10544	0.560918
GO:0001954	biological_process	positive regulation of cell-matrix adhesion	8	2	7897	2	10544	0.560918
GO:0032388	biological_process	positive regulation of intracellular transport	8	2	7897	2	10544	0.560918
GO:0045885	biological_process	positive regulation of survival gene product expression	8	2	7897	2	10544	0.560918
GO:0070528	biological_process	protein kinase C signaling cascade	8	2	7897	2	10544	0.560918
GO:0042026	biological_process	protein refolding	8	2	7897	2	10544	0.560918
GO:0006349	biological_process	regulation of gene expression by genetic imprinting	8	2	7897	2	10544	0.560918
GO:0051881	biological_process	regulation of mitochondrial membrane potential	8	2	7897	2	10544	0.560918
GO:0042574	biological_process	retinal metabolic process	8	2	7897	2	10544	0.560918
GO:0045214	biological_process	sarcomere organization	8	2	7897	2	10544	0.560918
GO:0030149	biological_process	sphingolipid catabolic process	8	2	7897	2	10544	0.560918
GO:0021510	biological_process	spinal cord development	8	2	7897	2	10544	0.560918
GO:0043149	biological_process	stress fiber assembly	8	2	7897	2	10544	0.560918
GO:0042271	biological_process	susceptibility to natural killer cell mediated cytotoxicity	8	2	7897	2	10544	0.560918
GO:0070328	biological_process	triglyceride homeostasis	8	2	7897	2	10544	0.560918
GO:0006011	biological_process	UDP-glucose metabolic process	8	2	7897	2	10544	0.560918
GO:0042311	biological_process	vasodilation	8	2	7897	2	10544	0.560918
GO:0048844	biological_process	artery morphogenesis	9	2	7897	2	10544	0.560918
GO:0008206	biological_process	bile acid metabolic process	9	2	7897	2	10544	0.560918
GO:0002042	biological_process	cell migration involved in sprouting angiogenesis	9	2	7897	2	10544	0.560918
GO:0006874	biological_process	cellular calcium ion homeostasis	9	2	7897	2	10544	0.560918
GO:0051594	biological_process	detection of glucose	9	2	7897	2	10544	0.560918
GO:0042416	biological_process	dopamine biosynthetic process	9	2	7897	2	10544	0.560918
GO:0030900	biological_process	forebrain development	9	2	7897	2	10544	0.560918
GO:0021861	biological_process	forebrain radial glial cell differentiation	9	2	7897	2	10544	0.560918
GO:0021943	biological_process	formation of radial glial scaffolds	9	2	7897	2	10544	0.560918
GO:0006543	biological_process	glutamine catabolic process	9	2	7897	2	10544	0.560918
GO:0046327	biological_process	glycerol biosynthetic process from pyruvate	9	2	7897	2	10544	0.560918
GO:0030851	biological_process	granulocyte differentiation	9	2	7897	2	10544	0.560918
GO:0046855	biological_process	inositol phosphate dephosphorylation	9	2	7897	2	10544	0.560918
GO:0019370	biological_process	leukotriene biosynthetic process	9	2	7897	2	10544	0.560918
GO:0006559	biological_process	L-phenylalanine catabolic process	9	2	7897	2	10544	0.560918
GO:0051457	biological_process	maintenance of protein location in nucleus	9	2	7897	2	10544	0.560918
GO:0019307	biological_process	mannose biosynthetic process	9	2	7897	2	10544	0.560918
GO:0034551	biological_process	mitochondrial respiratory chain complex III assembly	9	2	7897	2	10544	0.560918
GO:0031571	biological_process	mitotic cell cycle G1/S transition DNA damage checkpoint	9	2	7897	2	10544	0.560918
GO:0006777	biological_process	Mo-molybdopterin cofactor biosynthetic process	9	2	7897	2	10544	0.560918
GO:0048747	biological_process	muscle fiber development	9	2	7897	2	10544	0.560918
GO:0043011	biological_process	myeloid dendritic cell differentiation	9	2	7897	2	10544	0.560918
GO:0071866	biological_process	negative regulation of apoptotic process in bone marrow	9	2	7897	2	10544	0.560918
GO:0032235	biological_process	negative regulation of calcium ion transport via store-operated calcium channel activity	9	2	7897	2	10544	0.560918
GO:0070100	biological_process	negative regulation of chemokine-mediated signaling pathway	9	2	7897	2	10544	0.560918
GO:0010887	biological_process	negative regulation of cholesterol storage	9	2	7897	2	10544	0.560918
GO:0051895	biological_process	negative regulation of focal adhesion assembly	9	2	7897	2	10544	0.560918
GO:0002906	biological_process	negative regulation of mature B cell apoptotic process	9	2	7897	2	10544	0.560918
GO:0072040	biological_process	negative regulation of mesenchymal stem cell apoptotic process involved in nephron morphogenesis	9	2	7897	2	10544	0.560918
GO:0031115	biological_process	negative regulation of microtubule polymerization	9	2	7897	2	10544	0.560918
GO:0045839	biological_process	negative regulation of mitosis	9	2	7897	2	10544	0.560918
GO:0045662	biological_process	negative regulation of myoblast differentiation	9	2	7897	2	10544	0.560918
GO:0051170	biological_process	nuclear import	9	2	7897	2	10544	0.560918
GO:0017185	biological_process	peptidyl-lysine hydroxylation	9	2	7897	2	10544	0.560918
GO:0051928	biological_process	positive regulation of calcium ion transport	9	2	7897	2	10544	0.560918
GO:0051894	biological_process	positive regulation of focal adhesion assembly	9	2	7897	2	10544	0.560918
GO:0045082	biological_process	positive regulation of interleukin-10 biosynthetic process	9	2	7897	2	10544	0.560918
GO:0045368	biological_process	positive regulation of interleukin-13 biosynthetic process	9	2	7897	2	10544	0.560918
GO:0045404	biological_process	positive regulation of interleukin-4 biosynthetic process	9	2	7897	2	10544	0.560918
GO:0045416	biological_process	positive regulation of interleukin-8 biosynthetic process	9	2	7897	2	10544	0.560918
GO:0033148	biological_process	positive regulation of intracellular estrogen receptor signaling pathway	9	2	7897	2	10544	0.560918
GO:0031116	biological_process	positive regulation of microtubule polymerization	9	2	7897	2	10544	0.560918
GO:0045663	biological_process	positive regulation of myoblast differentiation	9	2	7897	2	10544	0.560918
GO:0051000	biological_process	positive regulation of nitric-oxide synthase activity	9	2	7897	2	10544	0.560918
GO:0051222	biological_process	positive regulation of protein transport	9	2	7897	2	10544	0.560918
GO:0048260	biological_process	positive regulation of receptor-mediated endocytosis	9	2	7897	2	10544	0.560918
GO:0006813	biological_process	potassium ion transport	9	2	7897	2	10544	0.560918
GO:0006493	biological_process	protein O-linked glycosylation	9	2	7897	2	10544	0.560918
GO:0018345	biological_process	protein palmitoylation	9	2	7897	2	10544	0.560918
GO:0032486	biological_process	Rap protein signal transduction	9	2	7897	2	10544	0.560918
GO:0014819	biological_process	regulation of skeletal muscle contraction	9	2	7897	2	10544	0.560918
GO:0060307	biological_process	regulation of ventricular cardiomyocyte membrane repolarization	9	2	7897	2	10544	0.560918
GO:0007172	biological_process	signal complex assembly	9	2	7897	2	10544	0.560918
GO:0006465	biological_process	signal peptide processing	9	2	7897	2	10544	0.560918
GO:0007286	biological_process	spermatid development	9	2	7897	2	10544	0.560918
GO:0061153	biological_process	trachea gland development	9	2	7897	2	10544	0.560918
GO:0006572	biological_process	tyrosine catabolic process	9	2	7897	2	10544	0.560918
GO:0048845	biological_process	venous blood vessel morphogenesis	9	2	7897	2	10544	0.560918
GO:0061032	biological_process	visceral serous pericardium development	9	2	7897	2	10544	0.560918
GO:0031584	biological_process	activation of phospholipase D activity	10	2	7897	2	10544	0.560918
GO:0032328	biological_process	alanine transport	10	2	7897	2	10544	0.560918
GO:0016255	biological_process	attachment of GPI anchor to protein	10	2	7897	2	10544	0.560918
GO:0060272	biological_process	embryonic skeletal joint morphogenesis	10	2	7897	2	10544	0.560918
GO:0001754	biological_process	eye photoreceptor cell differentiation	10	2	7897	2	10544	0.560918
GO:0002316	biological_process	follicular B cell differentiation	10	2	7897	2	10544	0.560918
GO:0015816	biological_process	glycine transport	10	2	7897	2	10544	0.560918
GO:0006475	biological_process	internal protein amino acid acetylation	10	2	7897	2	10544	0.560918
GO:0015820	biological_process	leucine transport	10	2	7897	2	10544	0.560918
GO:0060299	biological_process	negative regulation of sarcomere organization	10	2	7897	2	10544	0.560918
GO:0051497	biological_process	negative regulation of stress fiber assembly	10	2	7897	2	10544	0.560918
GO:0045900	biological_process	negative regulation of translational elongation	10	2	7897	2	10544	0.560918
GO:0030223	biological_process	neutrophil differentiation	10	2	7897	2	10544	0.560918
GO:0006499	biological_process	N-terminal protein myristoylation	10	2	7897	2	10544	0.560918
GO:0048341	biological_process	paraxial mesoderm formation	10	2	7897	2	10544	0.560918
GO:0045648	biological_process	positive regulation of erythrocyte differentiation	10	2	7897	2	10544	0.560918
GO:0045844	biological_process	positive regulation of striated muscle tissue development	10	2	7897	2	10544	0.560918
GO:0051835	biological_process	positive regulation of synapse structural plasticity	10	2	7897	2	10544	0.560918
GO:0051968	biological_process	positive regulation of synaptic transmission, glutamatergic	10	2	7897	2	10544	0.560918
GO:0015824	biological_process	proline transport	10	2	7897	2	10544	0.560918
GO:0070207	biological_process	protein homotrimerization	10	2	7897	2	10544	0.560918
GO:0006195	biological_process	purine nucleotide catabolic process	10	2	7897	2	10544	0.560918
GO:0006275	biological_process	regulation of DNA replication	10	2	7897	2	10544	0.560918
GO:0070372	biological_process	regulation of ERK1 and ERK2 cascade	10	2	7897	2	10544	0.560918
GO:0035564	biological_process	regulation of kidney size	10	2	7897	2	10544	0.560918
GO:0043550	biological_process	regulation of lipid kinase activity	10	2	7897	2	10544	0.560918
GO:0043488	biological_process	regulation of mRNA stability	10	2	7897	2	10544	0.560918
GO:0010725	biological_process	regulation of primitive erythrocyte differentiation	10	2	7897	2	10544	0.560918
GO:0006405	biological_process	RNA export from nucleus	10	2	7897	2	10544	0.560918
GO:0000012	biological_process	single strand break repair	10	2	7897	2	10544	0.560918
GO:0021773	biological_process	striatal medium spiny neuron differentiation	10	2	7897	2	10544	0.560918
GO:0033077	biological_process	T cell differentiation in thymus	10	2	7897	2	10544	0.560918
GO:0021836	biological_process	chemorepulsion involved in postnatal olfactory bulb interneuron migration	11	2	7897	2	10544	0.560918
GO:0006207	biological_process	'de novo' pyrimidine base biosynthetic process	11	2	7897	2	10544	0.560918
GO:0016358	biological_process	dendrite development	11	2	7897	2	10544	0.560918
GO:0072133	biological_process	metanephric mesenchyme morphogenesis	11	2	7897	2	10544	0.560918
GO:0006264	biological_process	mitochondrial DNA replication	11	2	7897	2	10544	0.560918
GO:0035522	biological_process	monoubiquitinated histone H2A deubiquitination	11	2	7897	2	10544	0.560918
GO:0045721	biological_process	negative regulation of gluconeogenesis	11	2	7897	2	10544	0.560918
GO:0035067	biological_process	negative regulation of histone acetylation	11	2	7897	2	10544	0.560918
GO:0032205	biological_process	negative regulation of telomere maintenance	11	2	7897	2	10544	0.560918
GO:0072134	biological_process	nephrogenic mesenchyme morphogenesis	11	2	7897	2	10544	0.560918
GO:0006738	biological_process	nicotinamide riboside catabolic process	11	2	7897	2	10544	0.560918
GO:0045725	biological_process	positive regulation of glycogen biosynthetic process	11	2	7897	2	10544	0.560918
GO:0030854	biological_process	positive regulation of granulocyte differentiation	11	2	7897	2	10544	0.560918
GO:0048170	biological_process	positive regulation of long-term neuronal synaptic plasticity	11	2	7897	2	10544	0.560918
GO:0031954	biological_process	positive regulation of protein autophosphorylation	11	2	7897	2	10544	0.560918
GO:0046827	biological_process	positive regulation of protein export from nucleus	11	2	7897	2	10544	0.560918
GO:0006622	biological_process	protein targeting to lysosome	11	2	7897	2	10544	0.560918
GO:0009220	biological_process	pyrimidine ribonucleotide biosynthetic process	11	2	7897	2	10544	0.560918
GO:0060687	biological_process	regulation of branching involved in prostate gland morphogenesis	11	2	7897	2	10544	0.560918
GO:0060390	biological_process	regulation of SMAD protein import into nucleus	11	2	7897	2	10544	0.560918
GO:0006434	biological_process	seryl-tRNA aminoacylation	11	2	7897	2	10544	0.560918
GO:0071929	biological_process	alpha-tubulin acetylation	12	2	7897	2	10544	0.560918
GO:0060117	biological_process	auditory receptor cell development	12	2	7897	2	10544	0.560918
GO:0006148	biological_process	inosine catabolic process	12	2	7897	2	10544	0.560918
GO:0019509	biological_process	L-methionine salvage from methylthioadenosine	12	2	7897	2	10544	0.560918
GO:0060686	biological_process	negative regulation of prostatic bud formation	12	2	7897	2	10544	0.560918
GO:0006295	biological_process	nucleotide-excision repair, DNA incision, 3'-to lesion	12	2	7897	2	10544	0.560918
GO:0006296	biological_process	nucleotide-excision repair, DNA incision, 5'-to lesion	12	2	7897	2	10544	0.560918
GO:0035511	biological_process	oxidative DNA demethylation	12	2	7897	2	10544	0.560918
GO:0046638	biological_process	positive regulation of alpha-beta T cell differentiation	12	2	7897	2	10544	0.560918
GO:0071902	biological_process	positive regulation of protein serine/threonine kinase activity	12	2	7897	2	10544	0.560918
GO:0042780	biological_process	tRNA 3'-end processing	12	2	7897	2	10544	0.560918
GO:0050428	biological_process	3'-phosphoadenosine 5'-phosphosulfate biosynthetic process	13	2	7897	2	10544	0.560918
GO:0050427	biological_process	3'-phosphoadenosine 5'-phosphosulfate metabolic process	13	2	7897	2	10544	0.560918
GO:0032148	biological_process	activation of protein kinase B activity	13	2	7897	2	10544	0.560918
GO:0006172	biological_process	ADP biosynthetic process	13	2	7897	2	10544	0.560918
GO:0000354	biological_process	cis assembly of pre-catalytic spliceosome	13	2	7897	2	10544	0.560918
GO:0006173	biological_process	dADP biosynthetic process	13	2	7897	2	10544	0.560918
GO:0010424	biological_process	DNA methylation on cytosine within a CG sequence	13	2	7897	2	10544	0.560918
GO:0006184	biological_process	GTP catabolic process	13	2	7897	2	10544	0.560918
GO:0034356	biological_process	NAD biosynthesis via nicotinamide riboside salvage pathway	13	2	7897	2	10544	0.560918
GO:0034244	biological_process	negative regulation of transcription elongation from RNA polymerase II promoter	13	2	7897	2	10544	0.560918
GO:0048026	biological_process	positive regulation of nuclear mRNA splicing, via spliceosome	13	2	7897	2	10544	0.560918
GO:0032968	biological_process	positive regulation of transcription elongation from RNA polymerase II promoter	13	2	7897	2	10544	0.560918
GO:0045063	biological_process	T-helper 1 cell differentiation	13	2	7897	2	10544	0.560918
GO:0071930	biological_process	negative regulation of transcription involved in G1/S phase of mitotic cell cycle	14	2	7897	2	10544	0.560918
GO:0030719	biological_process	P granule organization	14	2	7897	2	10544	0.560918
GO:0007221	biological_process	positive regulation of transcription of Notch receptor target	14	2	7897	2	10544	0.560918
GO:0032314	biological_process	regulation of Rac GTPase activity	18	2	7897	2	10544	0.560918
GO:2000969	biological_process	positive regulation of alpha-amino-3-hydroxy-5-methyl-4-isoxazole propionate selective glutamate receptor activity	NA	2	7897	2	10544	0.560918
GO:2000463	biological_process	positive regulation of excitatory postsynaptic membrane potential	NA	2	7897	2	10544	0.560918
GO:0097107	biological_process	postsynaptic density assembly	NA	2	7897	2	10544	0.560918
GO:2000822	biological_process	regulation of behavioral fear response	NA	2	7897	2	10544	0.560918
GO:2000772	biological_process	regulation of cellular senescence	NA	2	7897	2	10544	0.560918
GO:0032993	cellular_component	protein-DNA complex	4	2	7897	2	10544	0.560918
GO:0031252	cellular_component	cell leading edge	5	2	7897	2	10544	0.560918
GO:0044420	cellular_component	extracellular matrix part	6	2	7897	2	10544	0.560918
GO:0044295	cellular_component	axonal growth cone	7	2	7897	2	10544	0.560918
GO:0043626	cellular_component	PCNA complex	7	2	7897	2	10544	0.560918
GO:0000159	cellular_component	protein phosphatase type 2A complex	7	2	7897	2	10544	0.560918
GO:0031201	cellular_component	SNARE complex	7	2	7897	2	10544	0.560918
GO:0031362	cellular_component	anchored to external side of plasma membrane	8	2	7897	2	10544	0.560918
GO:0005605	cellular_component	basal lamina	8	2	7897	2	10544	0.560918
GO:0009925	cellular_component	basal plasma membrane	8	2	7897	2	10544	0.560918
GO:0005582	cellular_component	collagen type XV	8	2	7897	2	10544	0.560918
GO:0001772	cellular_component	immunological synapse	8	2	7897	2	10544	0.560918
GO:0000299	cellular_component	integral to membrane of membrane fraction	8	2	7897	2	10544	0.560918
GO:0005858	cellular_component	axonemal dynein complex	9	2	7897	2	10544	0.560918
GO:0031526	cellular_component	brush border membrane	9	2	7897	2	10544	0.560918
GO:0016342	cellular_component	catenin complex	9	2	7897	2	10544	0.560918
GO:0080008	cellular_component	CUL4 RING ubiquitin ligase complex	9	2	7897	2	10544	0.560918
GO:0005960	cellular_component	glycine cleavage complex	9	2	7897	2	10544	0.560918
GO:0000776	cellular_component	kinetochore	9	2	7897	2	10544	0.560918
GO:0044218	cellular_component	other organism cell membrane	9	2	7897	2	10544	0.560918
GO:0046930	cellular_component	pore complex	9	2	7897	2	10544	0.560918
GO:0005682	cellular_component	U5 snRNP	9	2	7897	2	10544	0.560918
GO:0055037	cellular_component	recycling endosome	10	2	7897	2	10544	0.560918
GO:0005826	cellular_component	actomyosin contractile ring	11	2	7897	2	10544	0.560918
GO:0034704	cellular_component	calcium channel complex	11	2	7897	2	10544	0.560918
GO:0042151	cellular_component	nematocyst	11	2	7897	2	10544	0.560918
GO:0070557	cellular_component	PCNA-p21 complex	11	2	7897	2	10544	0.560918
GO:0005787	cellular_component	signal peptidase complex	11	2	7897	2	10544	0.560918
GO:0008180	cellular_component	signalosome	11	2	7897	2	10544	0.560918
GO:0030868	cellular_component	smooth endoplasmic reticulum membrane	11	2	7897	2	10544	0.560918
GO:0005760	cellular_component	gamma DNA polymerase complex	12	2	7897	2	10544	0.560918
GO:0031674	cellular_component	I band	12	2	7897	2	10544	0.560918
GO:0016507	cellular_component	mitochondrial fatty acid beta-oxidation multienzyme complex	12	2	7897	2	10544	0.560918
GO:0035517	cellular_component	PR-DUB complex	12	2	7897	2	10544	0.560918
GO:0030140	cellular_component	trans-Golgi network transport vesicle	12	2	7897	2	10544	0.560918
GO:0030122	cellular_component	AP-2 adaptor complex	13	2	7897	2	10544	0.560918
GO:0000784	cellular_component	nuclear chromosome, telomeric region	13	2	7897	2	10544	0.560918
GO:0000788	cellular_component	nuclear nucleosome	13	2	7897	2	10544	0.560918
GO:0071778	cellular_component	WINAC complex	13	2	7897	2	10544	0.560918
GO:0042765	cellular_component	GPI-anchor transamidase complex	14	2	7897	2	10544	0.560918
GO:0043189	cellular_component	H4/H2A histone acetyltransferase complex	14	2	7897	2	10544	0.560918
GO:0035189	cellular_component	Rb-E2F complex	14	2	7897	2	10544	0.560918
GO:0005672	cellular_component	transcription factor TFIIA complex	14	2	7897	2	10544	0.560918
GO:0005674	cellular_component	transcription factor TFIIF complex	14	2	7897	2	10544	0.560918
GO:0005246	molecular_function	calcium channel regulator activity	4	2	7897	2	10544	0.560918
GO:0030337	molecular_function	DNA polymerase processivity factor activity	4	2	7897	2	10544	0.560918
GO:0004857	molecular_function	enzyme inhibitor activity	4	2	7897	2	10544	0.560918
GO:0015459	molecular_function	potassium channel regulator activity	4	2	7897	2	10544	0.560918
GO:0017080	molecular_function	sodium channel regulator activity	4	2	7897	2	10544	0.560918
GO:0045294	molecular_function	alpha-catenin binding	5	2	7897	2	10544	0.560918
GO:0051747	molecular_function	cytosine C-5 DNA demethylase activity	5	2	7897	2	10544	0.560918
GO:0070097	molecular_function	delta-catenin binding	5	2	7897	2	10544	0.560918
GO:0015238	molecular_function	drug transmembrane transporter activity	5	2	7897	2	10544	0.560918
GO:0019838	molecular_function	growth factor binding	5	2	7897	2	10544	0.560918
GO:0016627	molecular_function	oxidoreductase activity, acting on the CH-CH group of donors	5	2	7897	2	10544	0.560918
GO:0002039	molecular_function	p53 binding	5	2	7897	2	10544	0.560918
GO:0019212	molecular_function	phosphatase inhibitor activity	5	2	7897	2	10544	0.560918
GO:0008267	molecular_function	poly-glutamine tract binding	5	2	7897	2	10544	0.560918
GO:0002060	molecular_function	purine base binding	5	2	7897	2	10544	0.560918
GO:0016884	molecular_function	carbon-nitrogen ligase activity, with glutamine as amido-N-donor	6	2	7897	2	10544	0.560918
GO:0015267	molecular_function	channel activity	6	2	7897	2	10544	0.560918
GO:0003883	molecular_function	CTP synthase activity	6	2	7897	2	10544	0.560918
GO:0030942	molecular_function	endoplasmic reticulum signal peptide binding	6	2	7897	2	10544	0.560918
GO:0046875	molecular_function	ephrin receptor binding	6	2	7897	2	10544	0.560918
GO:0043125	molecular_function	ErbB-3 class receptor binding	6	2	7897	2	10544	0.560918
GO:0008190	molecular_function	eukaryotic initiation factor 4E binding	6	2	7897	2	10544	0.560918
GO:0070051	molecular_function	fibrinogen binding	6	2	7897	2	10544	0.560918
GO:0030544	molecular_function	Hsp70 protein binding	6	2	7897	2	10544	0.560918
GO:0004553	molecular_function	hydrolase activity, hydrolyzing O-glycosyl compounds	6	2	7897	2	10544	0.560918
GO:0015075	molecular_function	ion transmembrane transporter activity	6	2	7897	2	10544	0.560918
GO:0030275	molecular_function	LRR domain binding	6	2	7897	2	10544	0.560918
GO:0017022	molecular_function	myosin binding	6	2	7897	2	10544	0.560918
GO:0051419	molecular_function	nebulin binding	6	2	7897	2	10544	0.560918
GO:0016250	molecular_function	N-sulfoglucosamine sulfohydrolase activity	6	2	7897	2	10544	0.560918
GO:0042975	molecular_function	peroxisome proliferator activated receptor binding	6	2	7897	2	10544	0.560918
GO:0042301	molecular_function	phosphate ion binding	6	2	7897	2	10544	0.560918
GO:0016004	molecular_function	phospholipase activator activity	6	2	7897	2	10544	0.560918
GO:0005548	molecular_function	phospholipid transporter activity	6	2	7897	2	10544	0.560918
GO:0042578	molecular_function	phosphoric ester hydrolase activity	6	2	7897	2	10544	0.560918
GO:0008484	molecular_function	sulfuric ester hydrolase activity	6	2	7897	2	10544	0.560918
GO:0030911	molecular_function	TPR domain binding	6	2	7897	2	10544	0.560918
GO:0016758	molecular_function	transferase activity, transferring hexosyl groups	6	2	7897	2	10544	0.560918
GO:0050699	molecular_function	WW domain binding	6	2	7897	2	10544	0.560918
GO:0047522	molecular_function	15-oxoprostaglandin 13-oxidase activity	7	2	7897	2	10544	0.560918
GO:0043715	molecular_function	2,3-diketo-5-methylthiopentyl-1-phosphate enolase activity	7	2	7897	2	10544	0.560918
GO:0047015	molecular_function	3-hydroxy-2-methylbutyryl-CoA dehydrogenase activity	7	2	7897	2	10544	0.560918
GO:0004316	molecular_function	3-oxoacyl-[acyl-carrier-protein] reductase (NADPH) activity	7	2	7897	2	10544	0.560918
GO:0043958	molecular_function	acryloyl-CoA reductase activity	7	2	7897	2	10544	0.560918
GO:0047620	molecular_function	acylglycerol kinase activity	7	2	7897	2	10544	0.560918
GO:0004020	molecular_function	adenylylsulfate kinase activity	7	2	7897	2	10544	0.560918
GO:0004027	molecular_function	alcohol sulfotransferase activity	7	2	7897	2	10544	0.560918
GO:0008785	molecular_function	alkyl hydroperoxide reductase activity	7	2	7897	2	10544	0.560918
GO:0015247	molecular_function	aminophospholipid transporter activity	7	2	7897	2	10544	0.560918
GO:0008509	molecular_function	anion transmembrane transporter activity	7	2	7897	2	10544	0.560918
GO:0004070	molecular_function	aspartate carbamoyltransferase activity	7	2	7897	2	10544	0.560918
GO:0003836	molecular_function	beta-galactoside (CMP) alpha-2,3-sialyltransferase activity	7	2	7897	2	10544	0.560918
GO:0008802	molecular_function	betaine-aldehyde dehydrogenase activity	7	2	7897	2	10544	0.560918
GO:0004088	molecular_function	carbamoyl-phosphate synthase (glutamine-hydrolyzing) activity	7	2	7897	2	10544	0.560918
GO:0047750	molecular_function	cholestenol delta-isomerase activity	7	2	7897	2	10544	0.560918
GO:0033781	molecular_function	cholesterol 24-hydroxylase activity	7	2	7897	2	10544	0.560918
GO:0031071	molecular_function	cysteine desulfurase activity	7	2	7897	2	10544	0.560918
GO:0004128	molecular_function	cytochrome-b5 reductase activity	7	2	7897	2	10544	0.560918
GO:0033981	molecular_function	D-dopachrome decarboxylase activity	7	2	7897	2	10544	0.560918
GO:0004140	molecular_function	dephospho-CoA kinase activity	7	2	7897	2	10544	0.560918
GO:0004151	molecular_function	dihydroorotase activity	7	2	7897	2	10544	0.560918
GO:0005154	molecular_function	epidermal growth factor receptor binding	7	2	7897	2	10544	0.560918
GO:0008378	molecular_function	galactosyltransferase activity	7	2	7897	2	10544	0.560918
GO:0005536	molecular_function	glucose binding	7	2	7897	2	10544	0.560918
GO:0004359	molecular_function	glutaminase activity	7	2	7897	2	10544	0.560918
GO:0004363	molecular_function	glutathione synthase activity	7	2	7897	2	10544	0.560918
GO:0003920	molecular_function	GMP reductase activity	7	2	7897	2	10544	0.560918
GO:0034648	molecular_function	histone demethylase activity (H3-dimethyl-K4 specific)	7	2	7897	2	10544	0.560918
GO:0045130	molecular_function	keratan sulfotransferase activity	7	2	7897	2	10544	0.560918
GO:0004043	molecular_function	L-aminoadipate-semialdehyde dehydrogenase activity	7	2	7897	2	10544	0.560918
GO:0004465	molecular_function	lipoprotein lipase activity	7	2	7897	2	10544	0.560918
GO:0016165	molecular_function	lipoxygenase activity	7	2	7897	2	10544	0.560918
GO:0016509	molecular_function	long-chain-3-hydroxyacyl-CoA dehydrogenase activity	7	2	7897	2	10544	0.560918
GO:0004489	molecular_function	methylenetetrahydrofolate reductase (NADPH) activity	7	2	7897	2	10544	0.560918
GO:0043890	molecular_function	N-acetylgalactosamine-6-sulfatase activity	7	2	7897	2	10544	0.560918
GO:0001517	molecular_function	N-acetylglucosamine 6-O-sulfotransferase activity	7	2	7897	2	10544	0.560918
GO:0003951	molecular_function	NAD+ kinase activity	7	2	7897	2	10544	0.560918
GO:0047280	molecular_function	nicotinamide phosphoribosyltransferase activity	7	2	7897	2	10544	0.560918
GO:0004516	molecular_function	nicotinate phosphoribosyltransferase activity	7	2	7897	2	10544	0.560918
GO:0004514	molecular_function	nicotinate-nucleotide diphosphorylase (carboxylating) activity	7	2	7897	2	10544	0.560918
GO:0005547	molecular_function	phosphatidylinositol-3,4,5-trisphosphate binding	7	2	7897	2	10544	0.560918
GO:0004617	molecular_function	phosphoglycerate dehydrogenase activity	7	2	7897	2	10544	0.560918
GO:0004615	molecular_function	phosphomannomutase activity	7	2	7897	2	10544	0.560918
GO:0070774	molecular_function	phytoceramidase activity	7	2	7897	2	10544	0.560918
GO:0005161	molecular_function	platelet-derived growth factor receptor binding	7	2	7897	2	10544	0.560918
GO:0008187	molecular_function	poly-pyrimidine tract binding	7	2	7897	2	10544	0.560918
GO:0008131	molecular_function	primary amine oxidase activity	7	2	7897	2	10544	0.560918
GO:0004731	molecular_function	purine-nucleoside phosphorylase activity	7	2	7897	2	10544	0.560918
GO:0004739	molecular_function	pyruvate dehydrogenase (acetyl-transferring) activity	7	2	7897	2	10544	0.560918
GO:0008127	molecular_function	quercetin 2,3-dioxygenase activity	7	2	7897	2	10544	0.560918
GO:0016918	molecular_function	retinal binding	7	2	7897	2	10544	0.560918
GO:0004756	molecular_function	selenide, water dikinase activity	7	2	7897	2	10544	0.560918
GO:0008117	molecular_function	sphinganine-1-phosphate aldolase activity	7	2	7897	2	10544	0.560918
GO:0004769	molecular_function	steroid delta-isomerase activity	7	2	7897	2	10544	0.560918
GO:0008482	molecular_function	sulfite oxidase activity	7	2	7897	2	10544	0.560918
GO:0004326	molecular_function	tetrahydrofolylpolyglutamate synthase activity	7	2	7897	2	10544	0.560918
GO:0001156	molecular_function	TFIIIC-class transcription factor binding	7	2	7897	2	10544	0.560918
GO:0008379	molecular_function	thioredoxin peroxidase activity	7	2	7897	2	10544	0.560918
GO:0043716	molecular_function	2-hydroxy-3-keto-5-methylthiopentenyl-1-phosphate phosphatase activity	8	2	7897	2	10544	0.560918
GO:0043874	molecular_function	acireductone synthase activity	8	2	7897	2	10544	0.560918
GO:0000405	molecular_function	bubble DNA binding	8	2	7897	2	10544	0.560918
GO:0016493	molecular_function	C-C chemokine receptor activity	8	2	7897	2	10544	0.560918
GO:0016494	molecular_function	C-X-C chemokine receptor activity	8	2	7897	2	10544	0.560918
GO:0000739	molecular_function	DNA strand annealing activity	8	2	7897	2	10544	0.560918
GO:0035326	molecular_function	enhancer binding	8	2	7897	2	10544	0.560918
GO:0004319	molecular_function	enoyl-[acyl-carrier-protein] reductase (NADPH, B-specific) activity	8	2	7897	2	10544	0.560918
GO:0030284	molecular_function	estrogen receptor activity	8	2	7897	2	10544	0.560918
GO:0047237	molecular_function	glucuronylgalactosylproteoglycan 4-beta-N-acetylgalactosaminyltransferase activity	8	2	7897	2	10544	0.560918
GO:0004970	molecular_function	ionotropic glutamate receptor activity	8	2	7897	2	10544	0.560918
GO:0051019	molecular_function	mitogen-activated protein kinase binding	8	2	7897	2	10544	0.560918
GO:0030151	molecular_function	molybdenum ion binding	8	2	7897	2	10544	0.560918
GO:0008750	molecular_function	NAD(P)+ transhydrogenase (AB-specific) activity	8	2	7897	2	10544	0.560918
GO:0070290	molecular_function	NAPE-specific phospholipase D activity	8	2	7897	2	10544	0.560918
GO:0019206	molecular_function	nucleoside kinase activity	8	2	7897	2	10544	0.560918
GO:0016401	molecular_function	palmitoyl-CoA oxidase activity	8	2	7897	2	10544	0.560918
GO:0016409	molecular_function	palmitoyltransferase activity	8	2	7897	2	10544	0.560918
GO:0046922	molecular_function	peptide-O-fucosyltransferase activity	8	2	7897	2	10544	0.560918
GO:0004608	molecular_function	phosphatidylethanolamine N-methyltransferase activity	8	2	7897	2	10544	0.560918
GO:0004613	molecular_function	phosphoenolpyruvate carboxykinase (GTP) activity	8	2	7897	2	10544	0.560918
GO:0008967	molecular_function	phosphoglycolate phosphatase activity	8	2	7897	2	10544	0.560918
GO:0004630	molecular_function	phospholipase D activity	8	2	7897	2	10544	0.560918
GO:0004647	molecular_function	phosphoserine phosphatase activity	8	2	7897	2	10544	0.560918
GO:0016402	molecular_function	pristanoyl-CoA oxidase activity	8	2	7897	2	10544	0.560918
GO:0043422	molecular_function	protein kinase B binding	8	2	7897	2	10544	0.560918
GO:0001042	molecular_function	RNA polymerase I core binding	8	2	7897	2	10544	0.560918
GO:0008649	molecular_function	rRNA methyltransferase activity	8	2	7897	2	10544	0.560918
GO:0004828	molecular_function	serine-tRNA ligase activity	8	2	7897	2	10544	0.560918
GO:0004810	molecular_function	tRNA adenylyltransferase activity	8	2	7897	2	10544	0.560918
GO:0008499	molecular_function	UDP-galactose:beta-N-acetylglucosamine beta-1,3-galactosyltransferase activity	8	2	7897	2	10544	0.560918
GO:0071568	molecular_function	UFM1 conjugating enzyme activity	8	2	7897	2	10544	0.560918
GO:0004999	molecular_function	vasoactive intestinal polypeptide receptor activity	8	2	7897	2	10544	0.560918
GO:0004313	molecular_function	[acyl-carrier-protein] S-acetyltransferase activity	9	2	7897	2	10544	0.560918
GO:0004314	molecular_function	[acyl-carrier-protein] S-malonyltransferase activity	9	2	7897	2	10544	0.560918
GO:0004317	molecular_function	3-hydroxypalmitoyl-[acyl-carrier-protein] dehydratase activity	9	2	7897	2	10544	0.560918
GO:0004315	molecular_function	3-oxoacyl-[acyl-carrier-protein] synthase activity	9	2	7897	2	10544	0.560918
GO:0005261	molecular_function	cation channel activity	9	2	7897	2	10544	0.560918
GO:0030553	molecular_function	cGMP binding	9	2	7897	2	10544	0.560918
GO:0051718	molecular_function	DNA (cytosine-5-)-methyltransferase activity, acting on CpG substrates	9	2	7897	2	10544	0.560918
GO:0003896	molecular_function	DNA primase activity	9	2	7897	2	10544	0.560918
GO:0042132	molecular_function	fructose 1,6-bisphosphate 1-phosphatase activity	9	2	7897	2	10544	0.560918
GO:0004340	molecular_function	glucokinase activity	9	2	7897	2	10544	0.560918
GO:0004569	molecular_function	glycoprotein endo-alpha-1,2-mannosidase activity	9	2	7897	2	10544	0.560918
GO:0004379	molecular_function	glycylpeptide N-tetradecanoyltransferase activity	9	2	7897	2	10544	0.560918
GO:0008384	molecular_function	IkappaB kinase activity	9	2	7897	2	10544	0.560918
GO:0033549	molecular_function	MAP kinase phosphatase activity	9	2	7897	2	10544	0.560918
GO:0046965	molecular_function	retinoid X receptor binding	9	2	7897	2	10544	0.560918
GO:0004781	molecular_function	sulfate adenylyltransferase (ATP) activity	9	2	7897	2	10544	0.560918
GO:0016149	molecular_function	translation release factor activity, codon specific	9	2	7897	2	10544	0.560918
GO:0003983	molecular_function	UTP:glucose-1-phosphate uridylyltransferase activity	9	2	7897	2	10544	0.560918
GO:0016277	molecular_function	[myelin basic protein]-arginine N-methyltransferase activity	10	2	7897	2	10544	0.560918
GO:0047555	molecular_function	3',5'-cyclic-GMP phosphodiesterase activity	10	2	7897	2	10544	0.560918
GO:0000175	molecular_function	3'-5'-exoribonuclease activity	10	2	7897	2	10544	0.560918
GO:0003678	molecular_function	DNA helicase activity	10	2	7897	2	10544	0.560918
GO:0017049	molecular_function	GTP-Rho binding	10	2	7897	2	10544	0.560918
GO:0018024	molecular_function	histone-lysine N-methyltransferase activity	10	2	7897	2	10544	0.560918
GO:0004441	molecular_function	inositol-1,4-bisphosphate 1-phosphatase activity	10	2	7897	2	10544	0.560918
GO:0009673	molecular_function	low affinity phosphate transmembrane transporter activity	10	2	7897	2	10544	0.560918
GO:0005011	molecular_function	macrophage colony-stimulating factor receptor activity	10	2	7897	2	10544	0.560918
GO:0016295	molecular_function	myristoyl-[acyl-carrier-protein] hydrolase activity	10	2	7897	2	10544	0.560918
GO:0004726	molecular_function	non-membrane spanning protein tyrosine phosphatase activity	10	2	7897	2	10544	0.560918
GO:0004320	molecular_function	oleoyl-[acyl-carrier-protein] hydrolase activity	10	2	7897	2	10544	0.560918
GO:0016296	molecular_function	palmitoyl-[acyl-carrier-protein] hydrolase activity	10	2	7897	2	10544	0.560918
GO:0004439	molecular_function	phosphatidylinositol-4,5-bisphosphate 5-phosphatase activity	10	2	7897	2	10544	0.560918
GO:0035243	molecular_function	protein-arginine omega-N symmetric methyltransferase activity	10	2	7897	2	10544	0.560918
GO:0015279	molecular_function	store-operated calcium channel activity	10	2	7897	2	10544	0.560918
GO:0003721	molecular_function	telomeric template RNA reverse transcriptase activity	10	2	7897	2	10544	0.560918
GO:0004797	molecular_function	thymidine kinase activity	10	2	7897	2	10544	0.560918
GO:0004941	molecular_function	beta2-adrenergic receptor activity	11	2	7897	2	10544	0.560918
GO:0044020	molecular_function	histone methyltransferase activity (H4-R3 specific)	11	2	7897	2	10544	0.560918
GO:0004535	molecular_function	poly(A)-specific ribonuclease activity	11	2	7897	2	10544	0.560918
GO:0019799	molecular_function	tubulin N-acetyltransferase activity	11	2	7897	2	10544	0.560918
GO:0043140	molecular_function	ATP-dependent 3'-5' DNA helicase activity	12	2	7897	2	10544	0.560918
GO:0019829	molecular_function	cation-transporting ATPase activity	14	2	7897	2	10544	0.560918
GO:0005391	molecular_function	sodium:potassium-exchanging ATPase activity	16	2	7897	2	10544	0.560918
GO:0030521	biological_process	androgen receptor signaling pathway	8	13	7897	17	10544	0.56989
GO:0003746	molecular_function	translation elongation factor activity	7	13	7897	17	10544	0.56989
GO:0007160	biological_process	cell-matrix adhesion	6	36	7897	48	10544	0.570203
GO:0008289	molecular_function	lipid binding	4	59	7897	79	10544	0.577077
GO:0010212	biological_process	response to ionizing radiation	6	10	7897	13	10544	0.58075
GO:0043524	biological_process	negative regulation of neuron apoptotic process	9	10	7897	13	10544	0.58075
GO:0043433	biological_process	negative regulation of sequence-specific DNA binding transcription factor activity	12	10	7897	13	10544	0.58075
GO:0005484	molecular_function	SNAP receptor activity	5	10	7897	13	10544	0.58075
GO:0008324	molecular_function	cation transmembrane transporter activity	7	10	7897	13	10544	0.58075
GO:0042623	molecular_function	ATPase activity, coupled	10	10	7897	13	10544	0.58075
GO:0006406	biological_process	mRNA export from nucleus	11	21	7897	28	10544	0.59477
GO:0045022	biological_process	early endosome to late endosome transport	6	7	7897	9	10544	0.597752
GO:0006939	biological_process	smooth muscle contraction	7	7	7897	9	10544	0.597752
GO:0009060	biological_process	aerobic respiration	8	7	7897	9	10544	0.597752
GO:0007212	biological_process	dopamine receptor signaling pathway	8	7	7897	9	10544	0.597752
GO:0045599	biological_process	negative regulation of fat cell differentiation	8	7	7897	9	10544	0.597752
GO:0000502	cellular_component	proteasome complex	7	7	7897	9	10544	0.597752
GO:0019900	molecular_function	kinase binding	6	7	7897	9	10544	0.597752
GO:0004835	molecular_function	tubulin-tyrosine ligase activity	7	7	7897	9	10544	0.597752
GO:0000146	molecular_function	microfilament motor activity	10	7	7897	9	10544	0.597752
GO:0004143	molecular_function	diacylglycerol kinase activity	7	18	7897	24	10544	0.602819
GO:0006364	biological_process	rRNA processing	11	32	7897	43	10544	0.608519
GO:0030425	cellular_component	dendrite	7	32	7897	43	10544	0.608519
GO:0000932	cellular_component	cytoplasmic mRNA processing body	9	29	7897	39	10544	0.614286
GO:0051301	biological_process	cell division	4	127	7897	171	10544	0.615042
GO:0009791	biological_process	post-embryonic development	5	12	7897	16	10544	0.626465
GO:0042809	molecular_function	vitamin D receptor binding	8	12	7897	16	10544	0.626465
GO:0048147	biological_process	negative regulation of fibroblast proliferation	6	4	7897	5	10544	0.630611
GO:0031325	biological_process	positive regulation of cellular metabolic process	6	4	7897	5	10544	0.630611
GO:0001819	biological_process	positive regulation of cytokine production	6	4	7897	5	10544	0.630611
GO:0009617	biological_process	response to bacterium	6	4	7897	5	10544	0.630611
GO:0048545	biological_process	response to steroid hormone stimulus	6	4	7897	5	10544	0.630611
GO:0008202	biological_process	steroid metabolic process	6	4	7897	5	10544	0.630611
GO:0051297	biological_process	centrosome organization	7	4	7897	5	10544	0.630611
GO:0032922	biological_process	circadian regulation of gene expression	7	4	7897	5	10544	0.630611
GO:0070555	biological_process	response to interleukin-1	7	4	7897	5	10544	0.630611
GO:0032570	biological_process	response to progesterone stimulus	7	4	7897	5	10544	0.630611
GO:0071277	biological_process	cellular response to calcium ion	8	4	7897	5	10544	0.630611
GO:0001702	biological_process	gastrulation with mouth forming second	8	4	7897	5	10544	0.630611
GO:0042059	biological_process	negative regulation of epidermal growth factor receptor signaling pathway	8	4	7897	5	10544	0.630611
GO:0006911	biological_process	phagocytosis, engulfment	8	4	7897	5	10544	0.630611
GO:0006654	biological_process	phosphatidic acid biosynthetic process	8	4	7897	5	10544	0.630611
GO:0042325	biological_process	regulation of phosphorylation	8	4	7897	5	10544	0.630611
GO:0016071	biological_process	mRNA metabolic process	9	4	7897	5	10544	0.630611
GO:0015992	biological_process	proton transport	9	4	7897	5	10544	0.630611
GO:0043252	biological_process	sodium-independent organic anion transport	9	4	7897	5	10544	0.630611
GO:0006825	biological_process	copper ion transport	10	4	7897	5	10544	0.630611
GO:0008629	biological_process	induction of apoptosis by intracellular signals	10	4	7897	5	10544	0.630611
GO:0032873	biological_process	negative regulation of stress-activated MAPK cascade	10	4	7897	5	10544	0.630611
GO:0006491	biological_process	N-glycan processing	10	4	7897	5	10544	0.630611
[truncated: 1,392 more rows]

## Sheet: KEGG_enrichment
Pathway Id	pathway description	S gene number	TS gene number	B gene number	TB gene number	Pvalue of Fisher's Exact Test
ko00250	Alanine, aspartate and glutamate metabolism	60	3505	61	4666	4.98e-07
ko00640	Propanoate metabolism	42	3505	42	4666	5.68e-06
ko04962	Vasopressin-regulated water reabsorption	93	3505	102	4666	2.75e-05
ko00270	Cysteine and methionine metabolism	58	3505	61	4666	3.7e-05
ko03018	RNA degradation	35	3505	35	4666	4.29e-05
ko03320	PPAR signaling pathway	47	3505	49	4666	0.000112407
ko00710	Carbon fixation in photosynthetic organisms	29	3505	29	4666	0.000242091
ko05223	Non-small cell lung cancer	72	3505	79	4666	0.000242751
ko00071	Fatty acid metabolism	35	3505	36	4666	0.000419432
ko05416	Viral myocarditis	40	3505	42	4666	0.000634572
ko05130	Pathogenic Escherichia coli infection	38	3505	40	4666	0.0010312
ko05012	Parkinson's disease	75	3505	85	4666	0.00202177
ko04146	Peroxisome	33	3505	35	4666	0.0033985
ko04623	Cytosolic DNA-sensing pathway	35	3505	38	4666	0.00736088
ko00380	Tryptophan metabolism	17	3505	17	4666	0.00764595
ko04622	RIG-I-like receptor signaling pathway	53	3505	60	4666	0.00891762
ko04670	Leukocyte transendothelial migration	97	3505	115	4666	0.0109143
ko04080	Neuroactive ligand-receptor interaction	73	3505	85	4666	0.0109778
ko00061	Fatty acid biosynthesis	15	3505	15	4666	0.0135801
ko03060	Protein export	15	3505	15	4666	0.0135801
ko05016	Huntington's disease	95	3505	113	4666	0.0141041
ko04620	Toll-like receptor signaling pathway	85	3505	101	4666	0.0188194
ko04664	Fc epsilon RI signaling pathway	73	3505	86	4666	0.0194781
ko00860	Porphyrin and chlorophyll metabolism	13	3505	13	4666	0.0241131
ko00910	Nitrogen metabolism	13	3505	13	4666	0.0241131
ko00650	Butanoate metabolism	13	3505	13	4666	0.0241131
ko04650	Natural killer cell mediated cytotoxicity	71	3505	84	4666	0.0255327
ko00590	Arachidonic acid metabolism	12	3505	12	4666	0.0321278
ko00410	beta-Alanine metabolism	12	3505	12	4666	0.0321278
ko00280	Valine, leucine and isoleucine degradation	27	3505	30	4666	0.0381559
ko04130	SNARE interactions in vesicular transport	27	3505	30	4666	0.0381559
ko04530	Tight junction	112	3505	137	4666	0.0392604
ko04142	Lysosome	104	3505	127	4666	0.0425753
ko00720	Reductive carboxylate cycle (CO2 fixation)	11	3505	11	4666	0.0428033
ko03070	Bacterial secretion system	11	3505	11	4666	0.0428033
ko00471	D-Glutamine and D-glutamate metabolism	11	3505	11	4666	0.0428033
ko04510	Focal adhesion	142	3505	176	4666	0.0465837
ko00561	Glycerolipid metabolism	34	3505	39	4666	0.0522311
ko00310	Lysine degradation	15	3505	16	4666	0.064429
ko04964	Proximal tubule bicarbonate reclamation	15	3505	16	4666	0.064429
ko04110	Cell cycle	55	3505	66	4666	0.0749119
ko00140	Steroid hormone biosynthesis	9	3505	9	4666	0.0759588
ko00903	Limonene and pinene degradation	9	3505	9	4666	0.0759588
ko04672	Intestinal immune network for IgA production	18	3505	20	4666	0.0926926
ko00790	Folate biosynthesis	8	3505	8	4666	0.101177
ko00533	Glycosaminoglycan biosynthesis - keratan sulfate	8	3505	8	4666	0.101177
ko00770	Pantothenate and CoA biosynthesis	8	3505	8	4666	0.101177
ko00620	Pyruvate metabolism	66	3505	81	4666	0.111535
ko05200	Pathways in cancer	190	3505	242	4666	0.118396
ko04666	Fc gamma R-mediated phagocytosis	103	3505	129	4666	0.12249
ko05144	Malaria	12	3505	13	4666	0.128304
ko05218	Melanoma	43	3505	52	4666	0.131934
ko00730	Thiamine metabolism	7	3505	7	4666	0.134758
ko00532	Glycosaminoglycan biosynthesis - chondroitin sulfate	7	3505	7	4666	0.134758
ko00592	alpha-Linolenic acid metabolism	7	3505	7	4666	0.134758
ko00950	Isoquinoline alkaloid biosynthesis	7	3505	7	4666	0.134758
ko00340	Histidine metabolism	7	3505	7	4666	0.134758
ko04710	Circadian rhythm - mammal	11	3505	12	4666	0.160234
ko00350	Tyrosine metabolism	11	3505	12	4666	0.160234
ko05120	Epithelial cell signaling in Helicobacter pylori infection	69	3505	86	4666	0.163249
ko04012	ErbB signaling pathway	68	3505	85	4666	0.178436
ko02020	Two-component system	6	3505	6	4666	0.179472
ko00062	Fatty acid elongation in mitochondria	6	3505	6	4666	0.179472
ko00740	Riboflavin metabolism	6	3505	6	4666	0.179472
ko04660	T cell receptor signaling pathway	64	3505	80	4666	0.188353
ko05212	Pancreatic cancer	86	3505	109	4666	0.210225
ko05110	Vibrio cholerae infection	59	3505	74	4666	0.217435
ko04350	TGF-beta signaling pathway	52	3505	65	4666	0.222895
ko04115	p53 signaling pathway	13	3505	15	4666	0.238854
ko00500	Starch and sucrose metabolism	13	3505	15	4666	0.238854
ko00130	Ubiquinone and other terpenoid-quinone biosynthesis	5	3505	5	4666	0.239006
ko00641	3-Chloroacrylic acid degradation	5	3505	5	4666	0.239006
ko00400	Phenylalanine, tyrosine and tryptophan biosynthesis	5	3505	5	4666	0.239006
ko00631	1,2-Dichloroethane degradation	5	3505	5	4666	0.239006
ko00601	Glycosphingolipid biosynthesis - lacto and neolacto series	5	3505	5	4666	0.239006
ko00920	Sulfur metabolism	5	3505	5	4666	0.239006
ko04120	Ubiquitin mediated proteolysis	110	3505	141	4666	0.241678
ko00565	Ether lipid metabolism	9	3505	10	4666	0.246389
ko03040	Spliceosome	9	3505	10	4666	0.246389
ko00562	Inositol phosphate metabolism	50	3505	63	4666	0.266503
ko04512	ECM-receptor interaction	50	3505	63	4666	0.266503
ko00052	Galactose metabolism	12	3505	14	4666	0.284154
ko00360	Phenylalanine metabolism	8	3505	9	4666	0.302923
ko00030	Pentose phosphate pathway	8	3505	9	4666	0.302923
ko00632	Benzoate degradation via CoA ligation	4	3505	4	4666	0.318264
ko04112	Cell cycle - Caulobacter	4	3505	4	4666	0.318264
ko00401	Novobiocin biosynthesis	4	3505	4	4666	0.318264
ko00072	Synthesis and degradation of ketone bodies	4	3505	4	4666	0.318264
ko00630	Glyoxylate and dicarboxylate metabolism	4	3505	4	4666	0.318264
ko05131	Shigellosis	34	3505	43	4666	0.34467
ko04140	Regulation of autophagy	14	3505	17	4666	0.356822
ko04360	Axon guidance	93	3505	121	4666	0.371773
ko04810	Regulation of actin cytoskeleton	96	3505	125	4666	0.374104
ko04520	Adherens junction	61	3505	79	4666	0.388286
ko05210	Colorectal cancer	57	3505	74	4666	0.410519
ko05214	Glioma	63	3505	82	4666	0.415808
ko00591	Linoleic acid metabolism	3	3505	3	4666	0.423777
ko00524	Butirosin and neomycin biosynthesis	3	3505	3	4666	0.423777
ko00290	Valine, leucine and isoleucine biosynthesis	6	3505	7	4666	0.447756
ko00830	Retinol metabolism	6	3505	7	4666	0.447756
ko00040	Pentose and glucuronate interconversions	6	3505	7	4666	0.447756
ko05215	Prostate cancer	61	3505	80	4666	0.466269
ko05219	Bladder cancer	30	3505	39	4666	0.482164
ko04060	Cytokine-cytokine receptor interaction	77	3505	102	4666	0.518523
ko00900	Terpenoid backbone biosynthesis	8	3505	10	4666	0.529059
ko00563	Glycosylphosphatidylinositol(GPI)-anchor biosynthesis	5	3505	6	4666	0.536673
ko00053	Ascorbate and aldarate metabolism	5	3505	6	4666	0.536673
ko04011	MAPK signaling pathway - yeast	2	3505	2	4666	0.564229
ko00930	Caprolactam degradation	2	3505	2	4666	0.564229
ko04920	Adipocytokine signaling pathway	45	3505	60	4666	0.577397
ko00051	Fructose and mannose metabolism	10	3505	13	4666	0.588213
ko04621	NOD-like receptor signaling pathway	30	3505	40	4666	0.59089
ko05222	Small cell lung cancer	50	3505	67	4666	0.601654
ko00512	O-Glycan biosynthesis	7	3505	9	4666	0.603985
ko04730	Long-term depression	21	3505	28	4666	0.605557
ko00240	Pyrimidine metabolism	41	3505	55	4666	0.610026
ko04370	VEGF signaling pathway	52	3505	70	4666	0.626218
ko04930	Type II diabetes mellitus	29	3505	39	4666	0.626892
ko00980	Metabolism of xenobiotics by cytochrome P450	4	3505	5	4666	0.6353
ko00362	Benzoate degradation via hydroxylation	4	3505	5	4666	0.6353
ko04540	Gap junction	37	3505	50	4666	0.644889
ko05213	Endometrial cancer	25	3505	34	4666	0.670294
ko04260	Cardiac muscle contraction	36	3505	49	4666	0.675821
ko05216	Thyroid cancer	6	3505	8	4666	0.681547
ko00511	Other glycan degradation	16	3505	22	4666	0.704273
ko04111	Cell cycle - yeast	24	3505	33	4666	0.706948
ko00480	Glutathione metabolism	8	3505	11	4666	0.716695
ko00600	Sphingolipid metabolism	54	3505	74	4666	0.71916
ko00521	Streptomycin biosynthesis	3	3505	4	4666	0.740315
ko05100	Bacterial invasion of epithelial cells	42	3505	58	4666	0.741118
ko00520	Amino sugar and nucleotide sugar metabolism	15	3505	21	4666	0.748177
ko00670	One carbon pool by folate	1	3505	1	4666	0.751179
ko00791	Atrazine degradation	1	3505	1	4666	0.751179
ko00514	O-Mannosyl glycan biosynthesis	1	3505	1	4666	0.751179
ko01051	Biosynthesis of ansamycins	1	3505	1	4666	0.751179
ko00624	1- and 2-Methylnaphthalene degradation	1	3505	1	4666	0.751179
ko04614	Renin-angiotensin system	1	3505	1	4666	0.751179
ko00965	Betalain biosynthesis	1	3505	1	4666	0.751179
ko00904	Diterpenoid biosynthesis	1	3505	1	4666	0.751179
ko00460	Cyanoamino acid metabolism	1	3505	1	4666	0.751179
ko00642	Ethylbenzene degradation	1	3505	1	4666	0.751179
ko00643	Styrene degradation	1	3505	1	4666	0.751179
ko04145	Phagosome	47	3505	65	4666	0.753279
ko04610	Complement and coagulation cascades	20	3505	28	4666	0.755399
ko00960	Tropane, piperidine and pyridine alkaloid biosynthesis	5	3505	7	4666	0.758965
ko01040	Biosynthesis of unsaturated fatty acids	7	3505	10	4666	0.778812
ko02010	ABC transporters	7	3505	10	4666	0.778812
ko00564	Glycerophospholipid metabolism	40	3505	56	4666	0.790228
ko05221	Acute myeloid leukemia	24	3505	34	4666	0.794916
ko00230	Purine metabolism	88	3505	122	4666	0.811463
ko04144	Endocytosis	161	3505	222	4666	0.840465
ko04210	Apoptosis	56	3505	79	4666	0.843527
ko04960	Aldosterone-regulated sodium reabsorption	8	3505	12	4666	0.845058
ko03430	Mismatch repair	8	3505	12	4666	0.845058
ko00982	Drug metabolism - cytochrome P450	2	3505	3	4666	0.845134
ko04320	Dorso-ventral axis formation	2	3505	3	4666	0.845134
ko04070	Phosphatidylinositol signaling system	65	3505	92	4666	0.868321
ko00010	Glycolysis / Gluconeogenesis	33	3505	48	4666	0.881937
ko03440	Homologous recombination	7	3505	11	4666	0.887516
ko04914	Progesterone-mediated oocyte maturation	45	3505	65	4666	0.892404
ko04662	B cell receptor signaling pathway	36	3505	53	4666	0.912964
ko00190	Oxidative phosphorylation	19	3505	29	4666	0.917507
ko05340	Primary immunodeficiency	6	3505	10	4666	0.92346
ko05412	Arrhythmogenic right ventricular cardiomyopathy (ARVC)	35	3505	52	4666	0.926013
ko03020	RNA polymerase	4	3505	7	4666	0.930674
ko04950	Maturity onset diabetes of the young	4	3505	7	4666	0.930674
ko04150	mTOR signaling pathway	34	3505	51	4666	0.937689
ko03450	Non-homologous end-joining	1	3505	2	4666	0.938128
ko00680	Methane metabolism	1	3505	2	4666	0.938128
ko00120	Primary bile acid biosynthesis	1	3505	2	4666	0.938128
ko00513	High-mannose type N-glycan biosynthesis	1	3505	2	4666	0.938128
ko04013	MAPK signaling pathway - fly	1	3505	2	4666	0.938128
ko04612	Antigen processing and presentation	20	3505	31	4666	0.938198
ko05020	Prion diseases	22	3505	34	4666	0.941675
ko00260	Glycine, serine and threonine metabolism	9	3505	15	4666	0.94496
ko00450	Selenoamino acid metabolism	9	3505	15	4666	0.94496
ko05220	Chronic myeloid leukemia	45	3505	67	4666	0.948029
ko00534	Glycosaminoglycan biosynthesis - heparan sulfate	2	3505	4	4666	0.949954
ko03410	Base excision repair	5	3505	9	4666	0.95215
ko04310	Wnt signaling pathway	56	3505	83	4666	0.957163
ko05142	Chagas disease	41	3505	62	4666	0.96019
ko00440	Phosphonate and phosphinate metabolism	12	3505	20	4666	0.960546
ko00983	Drug metabolism - other enzymes	14	3505	23	4666	0.960813
ko05410	Hypertrophic cardiomyopathy (HCM)	38	3505	58	4666	0.964562
ko04340	Hedgehog signaling pathway	13	3505	22	4666	0.97171
ko04910	Insulin signaling pathway	89	3505	131	4666	0.976563
ko04640	Hematopoietic cell lineage	14	3505	24	4666	0.979663
ko00623	2,4-Dichlorobenzoate degradation	1	3505	3	4666	0.984625
ko00780	Biotin metabolism	2	3505	5	4666	0.984699
ko03420	Nucleotide excision repair	19	3505	32	4666	0.985081
ko00760	Nicotinate and nicotinamide metabolism	6	3505	12	4666	0.986232
ko03030	DNA replication	11	3505	20	4666	0.986774
ko05322	Systemic lupus erythematosus	3	3505	7	4666	0.987452
ko05217	Basal cell carcinoma	3	3505	7	4666	0.987452
-	-	1285	3505	1754	4666	0.989444
ko00970	Aminoacyl-tRNA biosynthesis	7	3505	14	4666	0.990097
ko00604	Glycosphingolipid biosynthesis - ganglio series	4	3505	9	4666	0.990314
ko04626	Plant-pathogen interaction	12	3505	22	4666	0.990543
ko05014	Amyotrophic lateral sclerosis (ALS)	12	3505	22	4666	0.990543
ko00330	Arginine and proline metabolism	25	3505	42	4666	0.992095
ko04966	Collecting duct acid secretion	8	3505	16	4666	0.992867
ko05211	Renal cell carcinoma	28	3505	47	4666	0.994234
ko00603	Glycosphingolipid biosynthesis - globo series	2	3505	6	4666	0.99549
ko03050	Proteasome	3	3505	8	4666	0.995913
ko04514	Cell adhesion molecules (CAMs)	73	3505	114	4666	0.997279
ko04630	Jak-STAT signaling pathway	29	3505	50	4666	0.997668
ko05414	Dilated cardiomyopathy	39	3505	65	4666	0.997794
ko04113	Meiosis - yeast	19	3505	35	4666	0.998009
ko04722	Neurotrophin signaling pathway	82	3505	128	4666	0.998305
ko04330	Notch signaling pathway	14	3505	28	4666	0.998975
ko03022	Basal transcription factors	8	3505	19	4666	0.999551
ko05140	Leishmaniasis	12	3505	26	4666	0.999645
ko04010	MAPK signaling pathway	134	3505	206	4666	0.999646
ko04916	Melanogenesis	28	3505	52	4666	0.99977
ko04270	Vascular smooth muscle contraction	36	3505	66	4666	0.999927
ko04020	Calcium signaling pathway	76	3505	126	4666	0.999932
ko05010	Alzheimer's disease	35	3505	65	4666	0.999949
ko04742	Taste transduction	6	3505	18	4666	0.999969
ko00510	N-Glycan biosynthesis	18	3505	40	4666	0.99999
ko00100	Steroid biosynthesis	1	3505	9	4666	0.999996
ko04912	GnRH signaling pathway	35	3505	69	4666	0.999997
ko04062	Chemokine signaling pathway	67	3505	119	4666	0.999998
ko04744	Phototransduction	7	3505	23	4666	0.999999
ko00531	Glycosaminoglycan degradation	3	3505	15	4666	0.999999
ko00020	Citrate cycle (TCA cycle)	7	3505	25	4666	1
ko04720	Long-term potentiation	25	3505	63	4666	1
ko04114	Oocyte meiosis	19	3505	55	4666	1
ko04740	Olfactory transduction	1	3505	21	4666	1
